# Supplementary material for: Chinese species of Carinostigmus Tsuneki (Hymenoptera, Crabronidae), including three new species and a new record to China
Source: Zookeys. 2020 Nov 6;987:115–34. doi: 10.3897/zookeys.987.55317 (PMC7666079; doi:10.3897/zookeys.987.55317)
Supplement: XML Treatment for Carinostigmus [file zookeys.987.55317-treatment1.xml]

<!DOCTYPE tp:taxon-treatment
  PUBLIC "-//TaxonX//DTD Taxonomic Treatment Publishing DTD v0 20100105//EN" "tax-treatment-NSO.dtd">
<tp:taxon-treatment xmlns:tp="http://www.plazi.org/taxpub"><tp:treatment-meta><kwd-group><label>Taxon classification</label><kwd><named-content xmlns:xlink="http://www.w3.org/1999/xlink" content-type="kingdom">Animalia</named-content></kwd><kwd><named-content xmlns:xlink="http://www.w3.org/1999/xlink" content-type="order">Hymenoptera</named-content></kwd><kwd><named-content xmlns:xlink="http://www.w3.org/1999/xlink" content-type="family">Crabronidae</named-content></kwd></kwd-group><mixed-citation publication-type="journal"><person-group><name><surname>Bashir</surname><given-names>Nawaz Haider</given-names></name><name><surname>Ma</surname><given-names>Li</given-names></name><name><surname>Li</surname><given-names>Qiang</given-names></name></person-group><article-title>Chinese species of <italic><tp:taxon-name><tp:taxon-name-part taxon-name-part-type="genus" reg="Carinostigmus">Carinostigmus</tp:taxon-name-part></tp:taxon-name></italic> Tsuneki (<tp:taxon-name><tp:taxon-name-part taxon-name-part-type="order">Hymenoptera</tp:taxon-name-part></tp:taxon-name>, <tp:taxon-name><tp:taxon-name-part taxon-name-part-type="family">Crabronidae</tp:taxon-name-part></tp:taxon-name>), including three new species and a new record to China</article-title><source>Zookeys</source><day>06</day><month>11</month><year>2020</year><volume>987</volume><fpage>115</fpage><lpage>134</lpage><pub-id pub-id-type="doi">10.3897/zookeys.987.55317</pub-id></mixed-citation></tp:treatment-meta><tp:nomenclature><label>Genus</label><tp:taxon-name><object-id xmlns:xlink="http://www.w3.org/1999/xlink" content-type="arpha" xlink:type="simple">F90C6172-4E5B-5458-ACE4-D7ACFD4858C5</object-id>
                <tp:taxon-name-part taxon-name-part-type="genus" reg="Carinostigmus">Carinostigmus</tp:taxon-name-part>
              </tp:taxon-name><tp:taxon-authority>(Tsuneki, 1954)</tp:taxon-authority></tp:nomenclature><tp:treatment-sec sec-type="type species" id="SECID0E4GAG"><title>Type species.</title><p><italic><tp:taxon-name><tp:taxon-name-part taxon-name-part-type="genus" reg="Stigmus">Stigmus</tp:taxon-name-part> <tp:taxon-name-part taxon-name-part-type="species" reg="congruus">congruus</tp:taxon-name-part></tp:taxon-name></italic> Walker, 1860; by original designation.</p></tp:treatment-sec></tp:taxon-treatment>
