# Supplementary material for: Chinese species of Carinostigmus Tsuneki (Hymenoptera, Crabronidae), including three new species and a new record to China
Source: Zookeys. 2020 Nov 6;987:115–34. doi: 10.3897/zookeys.987.55317 (PMC7666079; doi:10.3897/zookeys.987.55317)
Supplement: XML Treatment for Carinostigmus frontirugatus [file zookeys.987.55317-treatment2.xml]

<!DOCTYPE tp:taxon-treatment
  PUBLIC "-//TaxonX//DTD Taxonomic Treatment Publishing DTD v0 20100105//EN" "tax-treatment-NSO.dtd">
<tp:taxon-treatment xmlns:tp="http://www.plazi.org/taxpub"><tp:treatment-meta><kwd-group><label>Taxon classification</label><kwd><named-content xmlns:xlink="http://www.w3.org/1999/xlink" content-type="kingdom">Animalia</named-content></kwd><kwd><named-content xmlns:xlink="http://www.w3.org/1999/xlink" content-type="order">Hymenoptera</named-content></kwd><kwd><named-content xmlns:xlink="http://www.w3.org/1999/xlink" content-type="family">Crabronidae</named-content></kwd></kwd-group><mixed-citation publication-type="journal"><person-group><name><surname>Bashir</surname><given-names>Nawaz Haider</given-names></name><name><surname>Ma</surname><given-names>Li</given-names></name><name><surname>Li</surname><given-names>Qiang</given-names></name></person-group><article-title>Chinese species of <italic><tp:taxon-name><tp:taxon-name-part taxon-name-part-type="genus" reg="Carinostigmus">Carinostigmus</tp:taxon-name-part></tp:taxon-name></italic> Tsuneki (<tp:taxon-name><tp:taxon-name-part taxon-name-part-type="order">Hymenoptera</tp:taxon-name-part></tp:taxon-name>, <tp:taxon-name><tp:taxon-name-part taxon-name-part-type="family">Crabronidae</tp:taxon-name-part></tp:taxon-name>), including three new species and a new record to China</article-title><source>Zookeys</source><day>06</day><month>11</month><year>2020</year><volume>987</volume><fpage>115</fpage><lpage>134</lpage><pub-id pub-id-type="doi">10.3897/zookeys.987.55317</pub-id></mixed-citation></tp:treatment-meta><tp:nomenclature><tp:taxon-name><object-id xmlns:xlink="http://www.w3.org/1999/xlink" content-type="arpha" xlink:type="simple">2A282304-CD1B-57A5-9E4D-CAF33626AFB0</object-id>
                <tp:taxon-name-part taxon-name-part-type="genus" reg="Carinostigmus">Carinostigmus</tp:taxon-name-part>
                <tp:taxon-name-part taxon-name-part-type="species" reg="frontirugatus">frontirugatus</tp:taxon-name-part>
                <object-id xmlns:xlink="http://www.w3.org/1999/xlink" content-type="zoobank" xlink:type="simple">http://zoobank.org/E8811F03-DCDF-4FB7-ACD3-F4F9E3D8196E</object-id>
              </tp:taxon-name><tp:taxon-authority>Bashir &amp; Ma</tp:taxon-authority><tp:taxon-status xmlns:xlink="http://www.w3.org/1999/xlink" xlink:type="simple">sp. nov.</tp:taxon-status><xref ref-type="fig" rid="F2">Figs 2</xref><xref ref-type="fig" rid="F5">, 5a</xref></tp:nomenclature><tp:treatment-sec sec-type="type material" id="SECID0E6IAG"><title>Type material.</title><p><bold><italic>Holotype</italic></bold>: ♀, China: Guizhou: Dabanshui Forest Park, <named-content xmlns:xlink="http://www.w3.org/1999/xlink" content-type="dwc:verbatimCoordinates" xlink:type="simple"><named-content content-type="geo-json" specific-use="{&#34;type&#34;:&#34;Point&#34;,&#34;coordinates&#34;:[106.750000,26.533333]}" id="NCID0ENJAG" xlink:type="simple">26°32'N, 106°45'E</named-content></named-content>, 10.VII.2011, No. 201503448, coll. Dongdong Feng (<abbrev xmlns:xlink="http://www.w3.org/1999/xlink" content-type="institution" xlink:title="Insect Collections of Yunnan Agricultural University, Kunming, Yunnan, China" id="ABBRID0ESJAG" xlink:type="simple">YNAU</abbrev>). <bold><italic>Paratypes</italic></bold>: 1♀ same as holotype except: No. 201503452; 1♀, China: Yunnan: Renhe County, <named-content xmlns:xlink="http://www.w3.org/1999/xlink" content-type="dwc:verbatimCoordinates" xlink:type="simple"><named-content content-type="geo-json" specific-use="{&#34;type&#34;:&#34;Point&#34;,&#34;coordinates&#34;:[104.283333,22.950000]}" id="NCID0E4JAG" xlink:type="simple">22°57'N, 104°17'E</named-content></named-content>, 3.X.2016, No. 201605802 (<abbrev xmlns:xlink="http://www.w3.org/1999/xlink" content-type="institution" xlink:title="Insect Collections of Yunnan Agricultural University, Kunming, Yunnan, China" id="ABBRID0ECKAG" xlink:type="simple">YNAU</abbrev>); 1♀, China: Yunnan: Mengla County: Shangyong: Huiqingzhai, <named-content xmlns:xlink="http://www.w3.org/1999/xlink" content-type="dwc:verbatimCoordinates" xlink:type="simple"><named-content content-type="geo-json" specific-use="{&#34;type&#34;:&#34;Point&#34;,&#34;coordinates&#34;:[101.466667,21.383333]}" id="NCID0EKKAG" xlink:type="simple">21°23'N, 101°28'E</named-content></named-content>, 21.V.2005, coll. Peng Wang (<abbrev xmlns:xlink="http://www.w3.org/1999/xlink" content-type="institution" xlink:title="Insect Collections of Yunnan Agricultural University, Kunming, Yunnan, China" id="ABBRID0EPKAG" xlink:type="simple">YNAU</abbrev>).</p></tp:treatment-sec><tp:treatment-sec sec-type="diagnosis" id="SECID0EUKAG"><title>Diagnosis.</title><p>This species is similar to <italic><tp:taxon-name><tp:taxon-name-part taxon-name-part-type="genus" reg="Carinostigmus">C.</tp:taxon-name-part> <tp:taxon-name-part taxon-name-part-type="species" reg="iwatai">iwatai</tp:taxon-name-part></tp:taxon-name></italic> (Tsuneki, 1954) in sharing: labrum pentagonal, round toward apex; free margin of clypeal lobe truncate medially (Fig. <xref ref-type="fig" rid="F2">2a</xref>); inter-antennal tubercle as long as midocellus diameter (Fig. <xref ref-type="fig" rid="F2">2b</xref>); upper frons with fine puncture; ocellar triangle nearly flat, with fine punctures, sparsely distributed; occipital carina narrowed, not foveolate (Fig. <xref ref-type="fig" rid="F2">2b</xref>); inner and outer-orbital sulcus broad as flagellomere 1 length (Fig. <xref ref-type="fig" rid="F2">2a</xref>); admedian line conspicuous (Fig. <xref ref-type="fig" rid="F2">2h</xref>); notaulus shallowly foveolate; parapsidal line conspicuous (Fig. <xref ref-type="fig" rid="F2">2e</xref>); mesopleuron with fine punctures, sparsely distributed, hypersternaulus broadened as midtibial width, conspicuously foveolate, scrobal sulcus foveate, short as mid trochanter length (Fig. <xref ref-type="fig" rid="F2">2d</xref>); propodeum strongly irregular reticulated ridged on propodeal enclosure and side, reticulates broad as Fig. <xref ref-type="fig" rid="F2">2i</xref>, with shiny interspace, propodeum with a smooth area posterodorsally; propodeum posterior surface with rectangular median groove, reticulate, a small smooth area medially, and irregular reticulation posteriorly (Fig. <xref ref-type="fig" rid="F2">2i</xref>); petiole side with few weak longitudinal carinae. <italic><tp:taxon-name><tp:taxon-name-part taxon-name-part-type="genus" reg="Carinostigmus">Carinostigmus</tp:taxon-name-part> <tp:taxon-name-part taxon-name-part-type="species" reg="frontirugatus">frontirugatus</tp:taxon-name-part></tp:taxon-name></italic> differs from <italic><tp:taxon-name><tp:taxon-name-part taxon-name-part-type="genus" reg="Carinostigmus">C.</tp:taxon-name-part> <tp:taxon-name-part taxon-name-part-type="species" reg="iwatai">iwatai</tp:taxon-name-part></tp:taxon-name></italic> by the following: clypeus moderately convex (Fig. <xref ref-type="fig" rid="F2">2a</xref>); inter-antennal tubercle distinctly broad at apex (Fig. <xref ref-type="fig" rid="F2">2b</xref>); median and lower frons rugose (Fig. <xref ref-type="fig" rid="F2">2a</xref>); upper frons longitudinal carina distinct, reaching anterior ocellus but weak (Fig. <xref ref-type="fig" rid="F2">2b</xref>); gena with dense, sturdy, oblique transverse rugae; lower gena with coarse punctures densely distributed; pronotal collar strongly elevated medially, lateral angles not so sharp as <italic><tp:taxon-name><tp:taxon-name-part taxon-name-part-type="genus" reg="Carinostigmus">C.</tp:taxon-name-part> <tp:taxon-name-part taxon-name-part-type="species" reg="iwatai">iwatai</tp:taxon-name-part></tp:taxon-name></italic> (Fig. <xref ref-type="fig" rid="F2">2e</xref>); scutum with several slender, transverse striations anteriorly (Fig. <xref ref-type="fig" rid="F2">2h</xref>); scutellum shiny; omaulus broadened as midtibial width (Fig. <xref ref-type="fig" rid="F2">2d</xref>); dorsal surface of petiole with dense weak longitudinal striations (Fig. <xref ref-type="fig" rid="F2">2c</xref>) and pygidial area punctate (Fig. <xref ref-type="fig" rid="F2">2g</xref>). <italic><tp:taxon-name><tp:taxon-name-part taxon-name-part-type="genus" reg="Carinostigmus">Carinostigmus</tp:taxon-name-part> <tp:taxon-name-part taxon-name-part-type="species" reg="iwatai">iwatai</tp:taxon-name-part></tp:taxon-name></italic> (Tsuneki) has following characters: clypeus slightly convex (<xref ref-type="bibr" rid="B11">Tsuneki 1954</xref>: fig. 12); inter-antennal tubercle not broad at apex (<xref ref-type="bibr" rid="B11">Tsuneki 1954</xref>: fig. 13); median and lower frons without rugae (<xref ref-type="bibr" rid="B11">Tsuneki 1954</xref>: fig. 12); upper frons longitudinal carina distinct anteriorly, not reaching anterior ocellus (<xref ref-type="bibr" rid="B11">Tsuneki 1954</xref>: fig. 12); gena with several sturdy, oblique transverse rugae near mandible area; lower gena with fine, sparsed punctures; pronotal collar not elevated medially, lateral angles sharp (<xref ref-type="bibr" rid="B11">Tsuneki 1954</xref>: fig. 10); scutum without transverse striations anteriorly; scutellum dull; omaulus narrowed; dorsal surface of petiole smooth and pygidial area punctate medially.</p><fig id="F5" position="float" orientation="portrait"><object-id xmlns:xlink="http://www.w3.org/1999/xlink" content-type="doi" xlink:type="simple">10.3897/zookeys.987.55317.figure5</object-id><object-id xmlns:xlink="http://www.w3.org/1999/xlink" content-type="arpha" xlink:type="simple">C7DB69E8-2508-57C4-8685-61D47F536449</object-id><label>Figure 5.</label><caption><p><bold>a</bold><italic><tp:taxon-name><tp:taxon-name-part taxon-name-part-type="genus" reg="Carinostigmus">Carinostigmus</tp:taxon-name-part> <tp:taxon-name-part taxon-name-part-type="species" reg="frontirugatus">frontirugatus</tp:taxon-name-part></tp:taxon-name></italic> Bashir &amp; Ma, sp. nov., (female) <bold>b, c</bold><italic><tp:taxon-name><tp:taxon-name-part taxon-name-part-type="genus" reg="Carinostigmus">C.</tp:taxon-name-part> <tp:taxon-name-part taxon-name-part-type="species" reg="latidentatus">latidentatus</tp:taxon-name-part></tp:taxon-name></italic> Bashir &amp; Ma, sp. nov., (<bold>b</bold> female <bold>c</bold> male) <bold>d, e</bold><italic><tp:taxon-name><tp:taxon-name-part taxon-name-part-type="genus" reg="Carinostigmus">C.</tp:taxon-name-part> <tp:taxon-name-part taxon-name-part-type="species" reg="vesulcatus">vesulcatus</tp:taxon-name-part></tp:taxon-name></italic> Bashir &amp; Ma, sp. nov., (<bold>d</bold> female <bold>e</bold> male) <bold>f</bold><italic><tp:taxon-name><tp:taxon-name-part taxon-name-part-type="genus" reg="Carinostigmus">C.</tp:taxon-name-part> <tp:taxon-name-part taxon-name-part-type="species" reg="palawanensis">palawanensis</tp:taxon-name-part></tp:taxon-name></italic> (Tsuneki, 1976) (female) <bold>a–f</bold> lateral view.</p></caption><graphic xmlns:xlink="http://www.w3.org/1999/xlink" xlink:href="zookeys-987-115-g005.jpg" position="float" orientation="portrait" xlink:type="simple" id="oo_472420.jpg"><uri content-type="original_file" xlink:type="simple">https://binary.pensoft.net/fig/472420</uri></graphic></fig></tp:treatment-sec><tp:treatment-sec sec-type="description" id="SECID0EYRAG"><title>Description.</title><p><bold>Female</bold> (Figs <xref ref-type="fig" rid="F2">2</xref>, <xref ref-type="fig" rid="F5">5a</xref>): Based on holotype, if any variation in paratypes described in square brackets.</p><p>
                  <bold><italic>Measurements.</italic></bold>
                </p><p><abbrev xmlns:xlink="http://www.w3.org/1999/xlink" xlink:title="body length" id="ABBRID0ERSAG" xlink:type="simple">BL</abbrev>: 6.2 [6–6.5] mm;</p><p><abbrev xmlns:xlink="http://www.w3.org/1999/xlink" xlink:title="head width (dorsal view)" id="ABBRID0EXSAG" xlink:type="simple">HW</abbrev>:<abbrev xmlns:xlink="http://www.w3.org/1999/xlink" xlink:title="head length in dorsal view" id="ABBRID0E2SAG" xlink:type="simple">HLD</abbrev>:<abbrev xmlns:xlink="http://www.w3.org/1999/xlink" xlink:title="head length in frontal view" id="ABBRID0E6SAG" xlink:type="simple">HLF</abbrev> = 76:50:60;</p><p><abbrev xmlns:xlink="http://www.w3.org/1999/xlink" xlink:title="head width (dorsal view, maximum)" id="ABBRID0EFTAG" xlink:type="simple">HWmax</abbrev>:<abbrev xmlns:xlink="http://www.w3.org/1999/xlink" xlink:title="head width (dorsal view, minimum)" id="ABBRID0EJTAG" xlink:type="simple">HWmin</abbrev> = 76:40;</p><p><abbrev xmlns:xlink="http://www.w3.org/1999/xlink" xlink:title="head width (dorsal view)" id="ABBRID0EPTAG" xlink:type="simple">HW</abbrev>:<abbrev xmlns:xlink="http://www.w3.org/1999/xlink" xlink:title="eye width (frontal view, maximum)" id="ABBRID0ETTAG" xlink:type="simple">EWd</abbrev>:<abbrev xmlns:xlink="http://www.w3.org/1999/xlink" xlink:title="inner-orbital width" id="ABBRID0EXTAG" xlink:type="simple">IOW</abbrev>:<abbrev xmlns:xlink="http://www.w3.org/1999/xlink" xlink:title="eye width (lateral view, maximum)" id="ABBRID0E2TAG" xlink:type="simple">EW</abbrev>:<abbrev xmlns:xlink="http://www.w3.org/1999/xlink" xlink:title="outer-orbital width" id="ABBRID0E6TAG" xlink:type="simple">OOW</abbrev>:<abbrev xmlns:xlink="http://www.w3.org/1999/xlink" xlink:title="gena width (lateral view, maximum)" id="ABBRID0EDUAG" xlink:type="simple">TW</abbrev>:<abbrev xmlns:xlink="http://www.w3.org/1999/xlink" xlink:title="occipital carina width" id="ABBRID0EHUAG" xlink:type="simple">OCW</abbrev>:<abbrev xmlns:xlink="http://www.w3.org/1999/xlink" xlink:title="eye length (lateral view, maximum)" id="ABBRID0ELUAG" xlink:type="simple">EL</abbrev> = 75:18:4:25:3:28:1:51;</p><p><abbrev xmlns:xlink="http://www.w3.org/1999/xlink" xlink:title="distance from inner eye to antennal socket, frontal view" id="ABBRID0ERUAG" xlink:type="simple">AOD</abbrev>:<abbrev xmlns:xlink="http://www.w3.org/1999/xlink" xlink:title="width of antennal socket, frontal view" id="ABBRID0EVUAG" xlink:type="simple">WAS</abbrev>:<abbrev xmlns:xlink="http://www.w3.org/1999/xlink" xlink:title="distance between antennal sockets, frontal view" id="ABBRID0EZUAG" xlink:type="simple">IAD</abbrev> = 6:6:12;</p><p><abbrev xmlns:xlink="http://www.w3.org/1999/xlink" xlink:title="postocellar distance" id="ABBRID0E6UAG" xlink:type="simple">POD</abbrev>:<abbrev xmlns:xlink="http://www.w3.org/1999/xlink" xlink:title="ocellocular distance" id="ABBRID0EDVAG" xlink:type="simple">OOD</abbrev>:<abbrev xmlns:xlink="http://www.w3.org/1999/xlink" xlink:title="ocello-occipital distance" id="ABBRID0EHVAG" xlink:type="simple">OCD</abbrev>:<abbrev xmlns:xlink="http://www.w3.org/1999/xlink" xlink:title="distance between inner margin of eyes at base of clypeus, frontal view" id="ABBRID0ELVAG" xlink:type="simple">IODc</abbrev>:<abbrev xmlns:xlink="http://www.w3.org/1999/xlink" xlink:title="distance between inner margin of eyes at base of vertex, dorsal view" id="ABBRID0EPVAG" xlink:type="simple">IODv</abbrev>:<abbrev xmlns:xlink="http://www.w3.org/1999/xlink" xlink:title="minimum distance between inner margin of eyes, frontal view" id="ABBRID0ETVAG" xlink:type="simple">IODmin</abbrev> = 8:11:21:35:49:35;</p><p><abbrev xmlns:xlink="http://www.w3.org/1999/xlink" xlink:title="length of scape" id="ABBRID0EZVAG" xlink:type="simple">LS</abbrev>:<abbrev xmlns:xlink="http://www.w3.org/1999/xlink" xlink:title="length of pedicel" id="ABBRID0E4VAG" xlink:type="simple">LP</abbrev>:<abbrev xmlns:xlink="http://www.w3.org/1999/xlink" xlink:title="length of flagellomere I" id="ABBRID0EBWAG" xlink:type="simple">LFI</abbrev>:<abbrev xmlns:xlink="http://www.w3.org/1999/xlink" xlink:title="width of flagellomere I" id="ABBRID0EFWAG" xlink:type="simple">WFI</abbrev>:<abbrev xmlns:xlink="http://www.w3.org/1999/xlink" xlink:title="length of flagellomere II" id="ABBRID0EJWAG" xlink:type="simple">LFII</abbrev>:<abbrev xmlns:xlink="http://www.w3.org/1999/xlink" xlink:title="width of flagellomere II" id="ABBRID0ENWAG" xlink:type="simple">WFII</abbrev> = 25:8:8:3:8:3;</p><p><abbrev xmlns:xlink="http://www.w3.org/1999/xlink" xlink:title="length of collar" id="ABBRID0ETWAG" xlink:type="simple">LC</abbrev>:<abbrev xmlns:xlink="http://www.w3.org/1999/xlink" xlink:title="width of collar" id="ABBRID0EXWAG" xlink:type="simple">WC</abbrev> = 41:8;</p><p><abbrev xmlns:xlink="http://www.w3.org/1999/xlink" xlink:title="petiole length (lateral view)" id="ABBRID0E4WAG" xlink:type="simple">PL</abbrev>:<abbrev xmlns:xlink="http://www.w3.org/1999/xlink" xlink:title="petiole width" id="ABBRID0EBXAG" xlink:type="simple">PW</abbrev>:<abbrev xmlns:xlink="http://www.w3.org/1999/xlink" xlink:title="maximum length of metasomal tergum I" id="ABBRID0EFXAG" xlink:type="simple">LTI</abbrev>:<abbrev xmlns:xlink="http://www.w3.org/1999/xlink" xlink:title="maximum width of metasomal tergum I" id="ABBRID0EJXAG" xlink:type="simple">WTI</abbrev> = 50:8:35:30.</p><p><bold><italic>Color pattern.</italic></bold> Body black with shiny aspect, except the following: mandible medially (reddish brown apically), labrum, palpi, scape, pedicel, fore tibia and tarsus, mid tibia, trochanter and tarsus fulvous; flagellomeres dark brown [flagellomere I–II fulvous]; pronotal lobe whitish; tegula and forewing veins dark brown; hind trochanter reddish brown, tibia apically and tarsus dark brown; setae on margin of clypeus and on mandible pale.</p><p><bold><italic>Head.</italic></bold> Mandible tridentate apically; setae on mandible sparse, long as pedicel length. Labrum pentagonal, round toward apex (Fig. <xref ref-type="fig" rid="F2">2a</xref>). Clypeus moderately convex, with coarse punctures, setae on margin of clypeus sparse, long as labrum length, free margin of clypeal lobe truncate medially (Fig. <xref ref-type="fig" rid="F2">2a</xref>). Median and lower frons rugose laterally, irregularly microstriate mesally, with a sturdy frontal median longitudinal carina, inter-antennal tubercle long, equal to midocellus diameter, distinctly broad at apex (Fig. <xref ref-type="fig" rid="F2">2a</xref>); upper frons with fine punctures, longitudinal carina distinct, reaching anterior ocellus but feeble (Fig. <xref ref-type="fig" rid="F2">2b</xref>), ocellar triangle nearly flat, with fine punctures, sparsely distributed (Fig. <xref ref-type="fig" rid="F2">2b</xref>); vertex behind ocelli shiny [dull], with fine sparsed punctures (Fig. <xref ref-type="fig" rid="F2">2b</xref>). Gena with dense sturdy transverse rugae, lower gena with coarse punctures. Occipital carina narrow, not foveolate (Fig. <xref ref-type="fig" rid="F2">2b</xref>); inner-orbital sulcus broad, with inner marginal carina distinct, inconspicuously foveolate (Fig. <xref ref-type="fig" rid="F2">2a</xref>); outer-orbital sulcus broad, hind marginal carina inconspicuous, inconspicuously foveolate.</p><p><bold><italic>Mesosoma.</italic></bold> Pronotal collar with sparse, sturdy rugae laterally (Fig. <xref ref-type="fig" rid="F2">2d</xref>), strongly elevated medially, anterior pronotal ridge strong marked, lateral angles sharp and projected (Fig. <xref ref-type="fig" rid="F2">2e</xref>). Scutum with coarse [fine] puncture, sparsely distributed, several slender transverse striations anteriorly (Fig. <xref ref-type="fig" rid="F2">2h</xref>), fovea present on posterior margin (Fig. <xref ref-type="fig" rid="F2">2e</xref>); admedian line conspicuous, extending to one third of scutum length; notaulus shallowly grooved and foveolate, extending to one third of scutum length (Fig. <xref ref-type="fig" rid="F2">2h</xref>); parapsidal line conspicuous (Fig. <xref ref-type="fig" rid="F2">2e</xref>). Scutellum with fine punctures sparsely distributed; metanotum on laterals with sturdy, oblique ridged (Fig. <xref ref-type="fig" rid="F2">2e</xref>). Mesopleuron with fine punctures, sparsely distributed; omaulus and hypersternaulus broadened as midtibial width, distinctly foveolate; scrobal sulcus short as mid trochanter length, foveate (Fig. <xref ref-type="fig" rid="F2">2d</xref>). Propodeum strongly irregular reticulated ridged on propodeal enclosure and side, reticulates broad as Fig. <xref ref-type="fig" rid="F2">2i</xref> and with shiny interspace, smooth area posterodorsally; propodeum posteriorly with rectangular median groove, reticulate, a small smooth area medially, and irregular reticulation posteriorly (Fig. <xref ref-type="fig" rid="F2">2i</xref>); propodeal side presenting sparse, sturdy, longitudinal rugae anteriorly, and irregular reticulation posteriorly (Fig. <xref ref-type="fig" rid="F2">2d</xref>).</p><p><bold><italic>Legs.</italic></bold> Outer surface of hindtibia without spines.</p><p><bold><italic>Metasoma.</italic></bold> Petiole nearly cylindrical, slightly bowed, with dense weak rugose, basal and apical petiole width equal (Fig. <xref ref-type="fig" rid="F2">2c</xref>), lateral with few weak longitudinal carinae [carinae inconspicuous]. Gaster segments with fine sparsed puncture (Fig. <xref ref-type="fig" rid="F2">2f</xref>). Pygidial area punctate, oval and concave (Fig. <xref ref-type="fig" rid="F2">2g</xref>).</p><p><bold>Male.</bold> Unknown</p></tp:treatment-sec><tp:treatment-sec sec-type="distribution" id="SECID0EM2AG"><title>Distribution.</title><p>China (Guizhou, Yunnan).</p></tp:treatment-sec><tp:treatment-sec sec-type="etymology" id="SECID0ER2AG"><title>Etymology.</title><p>The name <italic><tp:taxon-name><tp:taxon-name-part taxon-name-part-type="genus" reg="Carinostigmus"/><tp:taxon-name-part taxon-name-part-type="species" reg="frontirugatus">frontirugatus</tp:taxon-name-part></tp:taxon-name></italic>, is junction of Latin words: <italic>front</italic> (= face) and <italic>rugatus</italic> (= rugae); referring to rugose on median and lower frons.</p></tp:treatment-sec><tp:treatment-sec><!--Section generated to contain objects referenced in tp:taxon-treatment.--><fig id="F2" position="float" orientation="portrait"><object-id xmlns:xlink="http://www.w3.org/1999/xlink" content-type="doi" xlink:type="simple">10.3897/zookeys.987.55317.figure2</object-id><object-id xmlns:xlink="http://www.w3.org/1999/xlink" content-type="arpha" xlink:type="simple">79365BFF-3F4C-59A9-91FA-F821291277DC</object-id><label>Figure 2.</label><caption><p><italic><tp:taxon-name><tp:taxon-name-part taxon-name-part-type="genus" reg="Carinostigmus">Carinostigmus</tp:taxon-name-part> <tp:taxon-name-part taxon-name-part-type="species" reg="frontirugatus">frontirugatus</tp:taxon-name-part></tp:taxon-name></italic> Bashir &amp; Ma, sp. nov. (female) <bold>a</bold> head (frontal view) <bold>b</bold> head (dorsal view) <bold>c</bold> petiole (dorsal view) <bold>d</bold> thorax (lateral view) <bold>e</bold> scutum, scutellum and metanotum (dorsal view) <bold>f</bold> metasoma <bold>g</bold> pygidial plate <bold>h</bold> scutum anterior (dorsal view) <bold>i</bold> propodeum (dorso-posterior view).</p></caption><graphic xmlns:xlink="http://www.w3.org/1999/xlink" xlink:href="zookeys-987-115-g002.jpg" position="float" orientation="portrait" xlink:type="simple" id="oo_472417.jpg"><uri content-type="original_file" xlink:type="simple">https://binary.pensoft.net/fig/472417</uri></graphic></fig></tp:treatment-sec><ref-list><ref id="B11"><mixed-citation xmlns:xlink="http://www.w3.org/1999/xlink" xlink:type="simple"><person-group><name name-style="western"><surname>Tsuneki</surname><given-names>K</given-names></name></person-group> (<year>1954</year>) <article-title>The genus <italic><tp:taxon-name><tp:taxon-name-part taxon-name-part-type="genus">Stigmus</tp:taxon-name-part></tp:taxon-name></italic> Panzer of Europe and Asia, with description of eight new species (<tp:taxon-name><tp:taxon-name-part taxon-name-part-type="order">Hymenoptera</tp:taxon-name-part></tp:taxon-name>, <tp:taxon-name><tp:taxon-name-part taxon-name-part-type="family">Sphecidae</tp:taxon-name-part></tp:taxon-name>).</article-title><source>Memoirs of the Faculty of Liberal Arts, Fukui University, Series II, Natural Science</source><volume>3</volume>: <fpage>1</fpage>–<lpage>38</lpage>. <ext-link xlink:type="simple" ext-link-type="uri" xlink:href="http://researcharchive.calacademy.org./research/entomology/Entomology_Resources/Hymenoptera/sphecidae/copies/Tsuneki_1954a.pdf">http://researcharchive.calacademy.org./research/entomology/Entomology_Resources/Hymenoptera/sphecidae/copies/Tsuneki_1954a.pdf</ext-link></mixed-citation></ref></ref-list></tp:taxon-treatment>
