# Supplementary material for: Chinese species of Carinostigmus Tsuneki (Hymenoptera, Crabronidae), including three new species and a new record to China
Source: Zookeys. 2020 Nov 6;987:115–34. doi: 10.3897/zookeys.987.55317 (PMC7666079; doi:10.3897/zookeys.987.55317)
Supplement: XML Treatment for Carinostigmus latidentatus [file zookeys.987.55317-treatment3.xml]

<!DOCTYPE tp:taxon-treatment
  PUBLIC "-//TaxonX//DTD Taxonomic Treatment Publishing DTD v0 20100105//EN" "tax-treatment-NSO.dtd">
<tp:taxon-treatment xmlns:tp="http://www.plazi.org/taxpub"><tp:treatment-meta><kwd-group><label>Taxon classification</label><kwd><named-content xmlns:xlink="http://www.w3.org/1999/xlink" content-type="kingdom">Animalia</named-content></kwd><kwd><named-content xmlns:xlink="http://www.w3.org/1999/xlink" content-type="order">Hymenoptera</named-content></kwd><kwd><named-content xmlns:xlink="http://www.w3.org/1999/xlink" content-type="family">Crabronidae</named-content></kwd></kwd-group><mixed-citation publication-type="journal"><person-group><name><surname>Bashir</surname><given-names>Nawaz Haider</given-names></name><name><surname>Ma</surname><given-names>Li</given-names></name><name><surname>Li</surname><given-names>Qiang</given-names></name></person-group><article-title>Chinese species of <italic><tp:taxon-name><tp:taxon-name-part taxon-name-part-type="genus" reg="Carinostigmus">Carinostigmus</tp:taxon-name-part></tp:taxon-name></italic> Tsuneki (<tp:taxon-name><tp:taxon-name-part taxon-name-part-type="order">Hymenoptera</tp:taxon-name-part></tp:taxon-name>, <tp:taxon-name><tp:taxon-name-part taxon-name-part-type="family">Crabronidae</tp:taxon-name-part></tp:taxon-name>), including three new species and a new record to China</article-title><source>Zookeys</source><day>06</day><month>11</month><year>2020</year><volume>987</volume><fpage>115</fpage><lpage>134</lpage><pub-id pub-id-type="doi">10.3897/zookeys.987.55317</pub-id></mixed-citation></tp:treatment-meta><tp:nomenclature><tp:taxon-name><object-id xmlns:xlink="http://www.w3.org/1999/xlink" content-type="arpha" xlink:type="simple">A2390DB7-BEB5-5831-BAC8-FBEE0276B748</object-id>
                <tp:taxon-name-part taxon-name-part-type="genus" reg="Carinostigmus">Carinostigmus</tp:taxon-name-part>
                <tp:taxon-name-part taxon-name-part-type="species" reg="latidentatus">latidentatus</tp:taxon-name-part>
                <object-id xmlns:xlink="http://www.w3.org/1999/xlink" content-type="zoobank" xlink:type="simple">http://zoobank.org/B4048668-91CD-4E8D-BC1F-9755DA95ABCF</object-id>
              </tp:taxon-name><tp:taxon-authority>Bashir &amp; Ma</tp:taxon-authority><tp:taxon-status xmlns:xlink="http://www.w3.org/1999/xlink" xlink:type="simple">sp. nov.</tp:taxon-status><xref ref-type="fig" rid="F3">Figs 3</xref><xref ref-type="fig" rid="F5">, 5b, c</xref></tp:nomenclature><tp:treatment-sec sec-type="type material" id="SECID0EW4AG"><title>Type material.</title><p><bold><italic>Holotype</italic></bold>: ♀, China: Yunnan: Jinghong: Menghai: Bulang Mountain, <named-content xmlns:xlink="http://www.w3.org/1999/xlink" content-type="dwc:verbatimCoordinates" xlink:type="simple"><named-content content-type="geo-json" specific-use="{&#34;type&#34;:&#34;Point&#34;,&#34;coordinates&#34;:[100.433333,21.933333]}" id="NCID0EE5AG" xlink:type="simple">21°56'N, 100°26'E</named-content></named-content>, 16–IX.14.VII.2018, No. 2019000499, Malaise trap (<abbrev xmlns:xlink="http://www.w3.org/1999/xlink" content-type="institution" xlink:title="Insect Collections of Yunnan Agricultural University, Kunming, Yunnan, China" id="ABBRID0EJ5AG" xlink:type="simple">YNAU</abbrev>). <bold><italic>Paratypes</italic></bold>: 2♀♀, same data as holotype except: 25–V.17.IV.2018, No. 2019000009, 20–VIII.16.VII.2018, No. 2019000406; 1♀, China: Yunnan: Jinghong: Menghai: Guanggang Village: Guchalin, <named-content xmlns:xlink="http://www.w3.org/1999/xlink" content-type="dwc:verbatimCoordinates" xlink:type="simple"><named-content content-type="geo-json" specific-use="{&#34;type&#34;:&#34;Point&#34;,&#34;coordinates&#34;:[100.450000,21.933333]}" id="NCID0EU5AG" xlink:type="simple">21°56'N, 100°27'E</named-content></named-content>, 27–V.16.IV.2018, No. 2019000082, coll. Malaise trap (<abbrev xmlns:xlink="http://www.w3.org/1999/xlink" content-type="institution" xlink:title="Insect Collections of Yunnan Agricultural University, Kunming, Yunnan, China" id="ABBRID0EZ5AG" xlink:type="simple">YNAU</abbrev>); 1♀, China: Yunnan: Jinghong: Xishuangbanna National Forest Park, <named-content xmlns:xlink="http://www.w3.org/1999/xlink" content-type="dwc:verbatimCoordinates" xlink:type="simple"><named-content content-type="geo-json" specific-use="{&#34;type&#34;:&#34;Point&#34;,&#34;coordinates&#34;:[100.866667,22.016667]}" id="NCID0EB6AG" xlink:type="simple">22°01'N, 100°52'E</named-content></named-content>, 31.VII.2003, coll. Qiang Li (<named-content xmlns:xlink="http://www.w3.org/1999/xlink" content-type="dwc:institutional_code" xlink:type="simple">ZJU</named-content>); 1♀, China: Yunnan: Ruili: Mengxiu, <named-content xmlns:xlink="http://www.w3.org/1999/xlink" content-type="dwc:verbatimCoordinates" xlink:type="simple"><named-content content-type="geo-json" specific-use="{&#34;type&#34;:&#34;Point&#34;,&#34;coordinates&#34;:[97.783333,24.066667]}" id="NCID0EO6AG" xlink:type="simple">24°04'N, 97°47'E</named-content></named-content>, 2–6.V.1981, No. 813076, coll. Junhua He (<named-content xmlns:xlink="http://www.w3.org/1999/xlink" content-type="dwc:institutional_code" xlink:type="simple">ZJU</named-content>); 1♀, China: Fujian: Yongan County: Tianbaoyan, <named-content xmlns:xlink="http://www.w3.org/1999/xlink" content-type="dwc:verbatimCoordinates" xlink:type="simple"><named-content content-type="geo-json" specific-use="{&#34;type&#34;:&#34;Point&#34;,&#34;coordinates&#34;:[117.383333,25.933333]}" id="NCID0E26AG" xlink:type="simple">25°56'N, 117°23'E</named-content></named-content>, 15–18.VII.2001, No. 20020143, coll. Zaifu Xu (<named-content xmlns:xlink="http://www.w3.org/1999/xlink" content-type="dwc:institutional_code" xlink:type="simple">ZJU</named-content>); 1♀, China: Hainan: Bawangling Mountain, <named-content xmlns:xlink="http://www.w3.org/1999/xlink" content-type="dwc:verbatimCoordinates" xlink:type="simple"><named-content content-type="geo-json" specific-use="{&#34;type&#34;:&#34;Point&#34;,&#34;coordinates&#34;:[109.083333,19.116667]}" id="NCID0EIABG" xlink:type="simple">19°07'N, 109°05'E</named-content></named-content>, 10.VI.2007, No. 200707357, coll. Jingxian Liu (<named-content xmlns:xlink="http://www.w3.org/1999/xlink" content-type="dwc:institutional_code" xlink:type="simple">ZJU</named-content>); 1♀, China: Hainan: Diaoluo Mountain, <named-content xmlns:xlink="http://www.w3.org/1999/xlink" content-type="dwc:verbatimCoordinates" xlink:type="simple"><named-content content-type="geo-json" specific-use="{&#34;type&#34;:&#34;Point&#34;,&#34;coordinates&#34;:[109.866667,18.783333]}" id="NCID0EVABG" xlink:type="simple">18°47'N, 109°52'E</named-content></named-content>, 28.V.2007, No. 200707952, coll. Jingxian Liu (<named-content xmlns:xlink="http://www.w3.org/1999/xlink" content-type="dwc:institutional_code" xlink:type="simple">ZJU</named-content>); 1♂, China: Yunnan: Pingbian: Baihushan, <named-content xmlns:xlink="http://www.w3.org/1999/xlink" content-type="dwc:verbatimCoordinates" xlink:type="simple"><named-content content-type="geo-json" specific-use="{&#34;type&#34;:&#34;Point&#34;,&#34;coordinates&#34;:[103.666667,22.983333]}" id="NCID0ECBBG" xlink:type="simple">22°59'N, 103°40'E</named-content></named-content>, 17.VII.2003, 1310–1380 m, coll. Peng Wang (<abbrev xmlns:xlink="http://www.w3.org/1999/xlink" content-type="institution" xlink:title="Insect Collections of Yunnan Agricultural University, Kunming, Yunnan, China" id="ABBRID0EHBBG" xlink:type="simple">YNAU</abbrev>); 1♂, China: Yunnan: Ruili, <named-content xmlns:xlink="http://www.w3.org/1999/xlink" content-type="dwc:verbatimCoordinates" xlink:type="simple"><named-content content-type="geo-json" specific-use="{&#34;type&#34;:&#34;Point&#34;,&#34;coordinates&#34;:[97.850000,24.016667]}" id="NCID0EPBBG" xlink:type="simple">24°01'N, 97°51'E</named-content></named-content>, 2.V.1981, No. 812495, coll. Junhua He (<named-content xmlns:xlink="http://www.w3.org/1999/xlink" content-type="dwc:institutional_code" xlink:type="simple">ZJU</named-content>).</p></tp:treatment-sec><tp:treatment-sec sec-type="diagnosis" id="SECID0EZBBG"><title>Diagnosis.</title><p>This species is similar to <italic><tp:taxon-name><tp:taxon-name-part taxon-name-part-type="genus" reg="Carinostigmus">C.</tp:taxon-name-part> <tp:taxon-name-part taxon-name-part-type="species" reg="saigusai">saigusai</tp:taxon-name-part></tp:taxon-name></italic> (Tsuneki, 1966) in having the following: labrum broad, wider than long, sub quadrate (Fig. <xref ref-type="fig" rid="F3">3j</xref>); vertex behind ocelli impunctate (Fig. <xref ref-type="fig" rid="F3">3b</xref>); gena with several sturdy oblique transverse rugae near mandible area; occipital carina narrowed, distinctly foveolate (Fig. <xref ref-type="fig" rid="F3">3b</xref>); inner and outer-orbital sulcus narrowed (Fig. <xref ref-type="fig" rid="F3">3a</xref>); notaulus inconspicuous; scutellum dull, with fine sparsed punctures (Fig. <xref ref-type="fig" rid="F3">3f</xref>); metanotum densely covered by sturdy longitudinal rugae; omaulus broad as midtibial width, scrobal sulcus absent (Fig. <xref ref-type="fig" rid="F3">3g</xref>); lateral surface of propodeum with sparsed sturdy or slender oblique longitudinal rugae anteriorly, and irregular reticulation posteriorly (Fig. <xref ref-type="fig" rid="F3">3g</xref>); petiole dorsal surface nearly cylindrical, slightly bowed (Fig. <xref ref-type="fig" rid="F3">3c</xref>). Distinguished from <italic><tp:taxon-name><tp:taxon-name-part taxon-name-part-type="genus" reg="Carinostigmus">C.</tp:taxon-name-part> <tp:taxon-name-part taxon-name-part-type="species" reg="saigusai">saigusai</tp:taxon-name-part></tp:taxon-name></italic> by setae on mandible short, shorter than pedicel length; clypeus with coarse punctures (Fig. <xref ref-type="fig" rid="F3">3a</xref>); free margin of clypeal lobe with four teeth, median lobe broadly produced, nearly truncate, with two small inconspicuous lateral teeth, slightly reflexed apically (Fig. <xref ref-type="fig" rid="F3">3j</xref>); median and lower frons dull (Fig. <xref ref-type="fig" rid="F3">3a</xref>); upper frons with fine punctures, frontal carina distinct anteriorly, not reaching anterior ocellus (Fig. <xref ref-type="fig" rid="F3">3b</xref>); pronotal collar slightly elevated medially; admedian line inconspicuous; parapsidal line well-marked (Fig. <xref ref-type="fig" rid="F3">3f</xref>); propodeal enclosure shallowly impressed, triangular; posterior surface of propodeum with triangular median groove, several fairly slender oblique longitudinal rugae anteriorly, and a large smooth area medially (Fig. <xref ref-type="fig" rid="F3">3k</xref>). <italic><tp:taxon-name><tp:taxon-name-part taxon-name-part-type="genus" reg="Carinostigmus">Carinostigmus</tp:taxon-name-part> <tp:taxon-name-part taxon-name-part-type="species" reg="saigusai">saigusai</tp:taxon-name-part></tp:taxon-name></italic> (Tsuneki) has the following characters: setae on mandible long; clypeus impunctate; free margin of clypeal lobe with three distinct teeth medially (<xref ref-type="bibr" rid="B13">Tsuneki 1966</xref>: fig. 25); median and lower frons not dull; upper frons impunctate, without frontal median carina; pronotal collar smooth; admedian line conspicuous; parapsidal line inconspicuous; propodeal enclosure deeply impressed, sub triangular; posterior surface of propodeum with rectangular median groove, and a small smooth area medially (<xref ref-type="bibr" rid="B13">Tsuneki 1966</xref>: fig. 27).</p></tp:treatment-sec><tp:treatment-sec sec-type="description" id="SECID0EAFBG"><title>Description.</title><p>Female (Figs <xref ref-type="fig" rid="F3">3a–c, f–k</xref>, <xref ref-type="fig" rid="F5">5b</xref>): Based on holotype, if any variation in paratypes described in square brackets.</p><p>
                  <bold><italic>Measurements.</italic></bold>
                </p><p>♀, <abbrev xmlns:xlink="http://www.w3.org/1999/xlink" xlink:title="body length" id="ABBRID0EXFBG" xlink:type="simple">BL</abbrev>: 5.4 [4.8–5.5] mm;</p><p><abbrev xmlns:xlink="http://www.w3.org/1999/xlink" xlink:title="head width (dorsal view)" id="ABBRID0E4FBG" xlink:type="simple">HW</abbrev>:<abbrev xmlns:xlink="http://www.w3.org/1999/xlink" xlink:title="head length in dorsal view" id="ABBRID0EBGBG" xlink:type="simple">HLD</abbrev>:<abbrev xmlns:xlink="http://www.w3.org/1999/xlink" xlink:title="head length in frontal view" id="ABBRID0EFGBG" xlink:type="simple">HLF</abbrev> = 70:40:55;</p><p><abbrev xmlns:xlink="http://www.w3.org/1999/xlink" xlink:title="head width (dorsal view, maximum)" id="ABBRID0ELGBG" xlink:type="simple">HWmax</abbrev>:<abbrev xmlns:xlink="http://www.w3.org/1999/xlink" xlink:title="head width (dorsal view, minimum)" id="ABBRID0EPGBG" xlink:type="simple">HWmin</abbrev> = 70:37;</p><p><abbrev xmlns:xlink="http://www.w3.org/1999/xlink" xlink:title="head width (dorsal view)" id="ABBRID0EVGBG" xlink:type="simple">HW</abbrev>:<abbrev xmlns:xlink="http://www.w3.org/1999/xlink" xlink:title="eye width (frontal view, maximum)" id="ABBRID0EZGBG" xlink:type="simple">EWd</abbrev>:<abbrev xmlns:xlink="http://www.w3.org/1999/xlink" xlink:title="inner-orbital width" id="ABBRID0E4GBG" xlink:type="simple">IOW</abbrev>:<abbrev xmlns:xlink="http://www.w3.org/1999/xlink" xlink:title="eye width (lateral view, maximum)" id="ABBRID0EBHBG" xlink:type="simple">EW</abbrev>:<abbrev xmlns:xlink="http://www.w3.org/1999/xlink" xlink:title="outer-orbital width" id="ABBRID0EFHBG" xlink:type="simple">OOW</abbrev>:<abbrev xmlns:xlink="http://www.w3.org/1999/xlink" xlink:title="gena width (lateral view, maximum)" id="ABBRID0EJHBG" xlink:type="simple">TW</abbrev>:<abbrev xmlns:xlink="http://www.w3.org/1999/xlink" xlink:title="occipital carina width" id="ABBRID0ENHBG" xlink:type="simple">OCW</abbrev>:<abbrev xmlns:xlink="http://www.w3.org/1999/xlink" xlink:title="eye length (lateral view, maximum)" id="ABBRID0ERHBG" xlink:type="simple">EL</abbrev> = 70:19:2:21:2:20:1:43;</p><p><abbrev xmlns:xlink="http://www.w3.org/1999/xlink" xlink:title="distance from inner eye to antennal socket, frontal view" id="ABBRID0EXHBG" xlink:type="simple">AOD</abbrev>:<abbrev xmlns:xlink="http://www.w3.org/1999/xlink" xlink:title="width of antennal socket, frontal view" id="ABBRID0E2HBG" xlink:type="simple">WAS</abbrev>:<abbrev xmlns:xlink="http://www.w3.org/1999/xlink" xlink:title="distance between antennal sockets, frontal view" id="ABBRID0E6HBG" xlink:type="simple">IAD</abbrev> = 3:5:10;</p><p><abbrev xmlns:xlink="http://www.w3.org/1999/xlink" xlink:title="postocellar distance" id="ABBRID0EFIBG" xlink:type="simple">POD</abbrev>:<abbrev xmlns:xlink="http://www.w3.org/1999/xlink" xlink:title="ocellocular distance" id="ABBRID0EJIBG" xlink:type="simple">OOD</abbrev>:<abbrev xmlns:xlink="http://www.w3.org/1999/xlink" xlink:title="ocello-occipital distance" id="ABBRID0ENIBG" xlink:type="simple">OCD</abbrev>:<abbrev xmlns:xlink="http://www.w3.org/1999/xlink" xlink:title="distance between inner margin of eyes at base of clypeus, frontal view" id="ABBRID0ERIBG" xlink:type="simple">IODc</abbrev>:<abbrev xmlns:xlink="http://www.w3.org/1999/xlink" xlink:title="distance between inner margin of eyes at base of vertex, dorsal view" id="ABBRID0EVIBG" xlink:type="simple">IODv</abbrev>:<abbrev xmlns:xlink="http://www.w3.org/1999/xlink" xlink:title="minimum distance between inner margin of eyes, frontal view" id="ABBRID0EZIBG" xlink:type="simple">IODmin</abbrev> = 7:14:18:27:41:27;</p><p><abbrev xmlns:xlink="http://www.w3.org/1999/xlink" xlink:title="length of scape" id="ABBRID0E6IBG" xlink:type="simple">LS</abbrev>:<abbrev xmlns:xlink="http://www.w3.org/1999/xlink" xlink:title="length of pedicel" id="ABBRID0EDJBG" xlink:type="simple">LP</abbrev>:<abbrev xmlns:xlink="http://www.w3.org/1999/xlink" xlink:title="length of flagellomere I" id="ABBRID0EHJBG" xlink:type="simple">LFI</abbrev>:<abbrev xmlns:xlink="http://www.w3.org/1999/xlink" xlink:title="width of flagellomere I" id="ABBRID0ELJBG" xlink:type="simple">WFI</abbrev>:<abbrev xmlns:xlink="http://www.w3.org/1999/xlink" xlink:title="length of flagellomere II" id="ABBRID0EPJBG" xlink:type="simple">LFII</abbrev>:<abbrev xmlns:xlink="http://www.w3.org/1999/xlink" xlink:title="width of flagellomere II" id="ABBRID0ETJBG" xlink:type="simple">WFII</abbrev> = 21:10:9:3:10:3;</p><p><abbrev xmlns:xlink="http://www.w3.org/1999/xlink" xlink:title="length of collar" id="ABBRID0EZJBG" xlink:type="simple">LC</abbrev>:<abbrev xmlns:xlink="http://www.w3.org/1999/xlink" xlink:title="width of collar" id="ABBRID0E4JBG" xlink:type="simple">WC</abbrev> = 32:6;</p><p><abbrev xmlns:xlink="http://www.w3.org/1999/xlink" xlink:title="petiole length (lateral view)" id="ABBRID0EDKBG" xlink:type="simple">PL</abbrev>:<abbrev xmlns:xlink="http://www.w3.org/1999/xlink" xlink:title="petiole width" id="ABBRID0EHKBG" xlink:type="simple">PW</abbrev>:<abbrev xmlns:xlink="http://www.w3.org/1999/xlink" xlink:title="maximum length of metasomal tergum I" id="ABBRID0ELKBG" xlink:type="simple">LTI</abbrev>:<abbrev xmlns:xlink="http://www.w3.org/1999/xlink" xlink:title="maximum width of metasomal tergum I" id="ABBRID0EPKBG" xlink:type="simple">WTI</abbrev> = 48:7:30:34.</p><p>♂, <abbrev xmlns:xlink="http://www.w3.org/1999/xlink" xlink:title="body length" id="ABBRID0EVKBG" xlink:type="simple">BL</abbrev> 4.2–4.7 mm;</p><p><abbrev xmlns:xlink="http://www.w3.org/1999/xlink" xlink:title="head width (dorsal view)" id="ABBRID0E2KBG" xlink:type="simple">HW</abbrev>:<abbrev xmlns:xlink="http://www.w3.org/1999/xlink" xlink:title="head length in dorsal view" id="ABBRID0E6KBG" xlink:type="simple">HLD</abbrev>:<abbrev xmlns:xlink="http://www.w3.org/1999/xlink" xlink:title="head length in frontal view" id="ABBRID0EDLBG" xlink:type="simple">HLF</abbrev> = 62:33:47;</p><p><abbrev xmlns:xlink="http://www.w3.org/1999/xlink" xlink:title="head width (dorsal view, maximum)" id="ABBRID0EJLBG" xlink:type="simple">HWmax</abbrev>:<abbrev xmlns:xlink="http://www.w3.org/1999/xlink" xlink:title="head width (dorsal view, minimum)" id="ABBRID0ENLBG" xlink:type="simple">HWmin</abbrev> = 62:30;</p><p><abbrev xmlns:xlink="http://www.w3.org/1999/xlink" xlink:title="head width (dorsal view)" id="ABBRID0ETLBG" xlink:type="simple">HW</abbrev>:<abbrev xmlns:xlink="http://www.w3.org/1999/xlink" xlink:title="eye width (frontal view, maximum)" id="ABBRID0EXLBG" xlink:type="simple">EWd</abbrev>:<abbrev xmlns:xlink="http://www.w3.org/1999/xlink" xlink:title="inner-orbital width" id="ABBRID0E2LBG" xlink:type="simple">IOW</abbrev>:<abbrev xmlns:xlink="http://www.w3.org/1999/xlink" xlink:title="eye width (lateral view, maximum)" id="ABBRID0E6LBG" xlink:type="simple">EW</abbrev>:<abbrev xmlns:xlink="http://www.w3.org/1999/xlink" xlink:title="outer-orbital width" id="ABBRID0EDMBG" xlink:type="simple">OOW</abbrev>:<abbrev xmlns:xlink="http://www.w3.org/1999/xlink" xlink:title="gena width (lateral view, maximum)" id="ABBRID0EHMBG" xlink:type="simple">TW</abbrev>:<abbrev xmlns:xlink="http://www.w3.org/1999/xlink" xlink:title="occipital carina width" id="ABBRID0ELMBG" xlink:type="simple">OCW</abbrev>:<abbrev xmlns:xlink="http://www.w3.org/1999/xlink" xlink:title="eye length (lateral view, maximum)" id="ABBRID0EPMBG" xlink:type="simple">EL</abbrev> = 62:17:2:19:2:20:1:41;</p><p><abbrev xmlns:xlink="http://www.w3.org/1999/xlink" xlink:title="distance from inner eye to antennal socket, frontal view" id="ABBRID0EVMBG" xlink:type="simple">AOD</abbrev>:<abbrev xmlns:xlink="http://www.w3.org/1999/xlink" xlink:title="width of antennal socket, frontal view" id="ABBRID0EZMBG" xlink:type="simple">WAS</abbrev>:<abbrev xmlns:xlink="http://www.w3.org/1999/xlink" xlink:title="distance between antennal sockets, frontal view" id="ABBRID0E4MBG" xlink:type="simple">IAD</abbrev> = 3:5:8;</p><p><abbrev xmlns:xlink="http://www.w3.org/1999/xlink" xlink:title="postocellar distance" id="ABBRID0EDNBG" xlink:type="simple">POD</abbrev>:<abbrev xmlns:xlink="http://www.w3.org/1999/xlink" xlink:title="ocellocular distance" id="ABBRID0EHNBG" xlink:type="simple">OOD</abbrev>:<abbrev xmlns:xlink="http://www.w3.org/1999/xlink" xlink:title="ocello-occipital distance" id="ABBRID0ELNBG" xlink:type="simple">OCD</abbrev>:<abbrev xmlns:xlink="http://www.w3.org/1999/xlink" xlink:title="distance between inner margin of eyes at base of clypeus, frontal view" id="ABBRID0EPNBG" xlink:type="simple">IODc</abbrev>:<abbrev xmlns:xlink="http://www.w3.org/1999/xlink" xlink:title="distance between inner margin of eyes at base of vertex, dorsal view" id="ABBRID0ETNBG" xlink:type="simple">IODv</abbrev>:<abbrev xmlns:xlink="http://www.w3.org/1999/xlink" xlink:title="minimum distance between inner margin of eyes, frontal view" id="ABBRID0EXNBG" xlink:type="simple">IODmin</abbrev> = 5:11:13:23:38:23;</p><p><abbrev xmlns:xlink="http://www.w3.org/1999/xlink" xlink:title="length of scape" id="ABBRID0E4NBG" xlink:type="simple">LS</abbrev>:<abbrev xmlns:xlink="http://www.w3.org/1999/xlink" xlink:title="length of pedicel" id="ABBRID0EBOBG" xlink:type="simple">LP</abbrev>:<abbrev xmlns:xlink="http://www.w3.org/1999/xlink" xlink:title="length of flagellomere I" id="ABBRID0EFOBG" xlink:type="simple">LFI</abbrev>:<abbrev xmlns:xlink="http://www.w3.org/1999/xlink" xlink:title="width of flagellomere I" id="ABBRID0EJOBG" xlink:type="simple">WFI</abbrev>:<abbrev xmlns:xlink="http://www.w3.org/1999/xlink" xlink:title="length of flagellomere II" id="ABBRID0ENOBG" xlink:type="simple">LFII</abbrev>:<abbrev xmlns:xlink="http://www.w3.org/1999/xlink" xlink:title="width of flagellomere II" id="ABBRID0EROBG" xlink:type="simple">WFII</abbrev> = 19:7:7:2:8:2;</p><p><abbrev xmlns:xlink="http://www.w3.org/1999/xlink" xlink:title="length of collar" id="ABBRID0EXOBG" xlink:type="simple">LC</abbrev>:<abbrev xmlns:xlink="http://www.w3.org/1999/xlink" xlink:title="width of collar" id="ABBRID0E2OBG" xlink:type="simple">WC</abbrev> = 27:5;</p><p><abbrev xmlns:xlink="http://www.w3.org/1999/xlink" xlink:title="petiole length (lateral view)" id="ABBRID0EBPBG" xlink:type="simple">PL</abbrev>:<abbrev xmlns:xlink="http://www.w3.org/1999/xlink" xlink:title="petiole width" id="ABBRID0EFPBG" xlink:type="simple">PW</abbrev>:<abbrev xmlns:xlink="http://www.w3.org/1999/xlink" xlink:title="maximum length of metasomal tergum I" id="ABBRID0EJPBG" xlink:type="simple">LTI</abbrev>:<abbrev xmlns:xlink="http://www.w3.org/1999/xlink" xlink:title="maximum width of metasomal tergum I" id="ABBRID0ENPBG" xlink:type="simple">WTI</abbrev> = 45:6:25:25.</p><p><bold><italic>Color pattern.</italic></bold> Body black with shiny aspect, except the following: mandible ivory white with yellowish translucent margins (at minus apically), labrum, palpi, scape ventrally, and pronotal lobe ivory white; scape dorsally, pedicel, flagellomeres I–III fulvous (remains progressively dark), and tegula fulvous; forewing veins brown to dark brown; fore coxa extensively, trochanter, tibia, tarsi yellowish to fulvous, rest dark brown; mid coxa extensively, trochanter, base and apex of femur, tibia, tarsi yellowish to fulvous, rest dark brown; hind coxa, trochanter, tarsus yellowish to fulvous, tibia basally ivory, remaining dark brown; pale setae on clypeal margin and on mandible.</p><p><bold><italic>Head.</italic></bold> Mandible tridentate apically; short setae, shorter than pedicel length on mandible, sparsed. Labrum sub quadrate (Fig. <xref ref-type="fig" rid="F3">3j</xref>). Clypeus slightly convex [nearly flat], with coarse punctures; setae on margin of clypeus sparse, long (Fig. <xref ref-type="fig" rid="F3">3a, j</xref>); free margin of clypeal lobe with four teeth, median apical margin of clypeal disk produced, nearly truncate, with two small inconspicuous lateral teeth, slightly reflexed, a strong tooth on apical margin of each lateral lobe (Fig. <xref ref-type="fig" rid="F3">3j</xref>). Median and lower frons irregularly microstriate, inter-antennal tubercle short, less than midocellus diameter (Fig. <xref ref-type="fig" rid="F3">3a</xref>); upper frons smooth, with fine punctures, frontal carina distinct on frons, not reaching to midocellus (Fig. <xref ref-type="fig" rid="F3">3b</xref>). Ocellar triangle nearly flat, impunctate, vertex behind ocelli impunctate. Gena with several sturdy transverse rugae near mandible area, lower gena with fine punctures medially, sparsely distributed. Occipital carina narrow, foveolate (Fig. <xref ref-type="fig" rid="F3">3b</xref>). Inner-orbital sulcus narrowed as pedicel width, with inner marginal carina distinct, coarsely foveolate (Fig. <xref ref-type="fig" rid="F3">3a</xref>); outer-orbital sulcus narrowed as pedicel width, hind marginal carina inconspicuous, inconspicuously foveolate.</p><p><bold><italic>Mesosoma.</italic></bold> Pronotal collar slightly elevated medially, anterior pronotal ridge strong, lateral angles sharp and projected (Fig. <xref ref-type="fig" rid="F3">3f</xref>). Scutum with coarse punctures, several slender transverse striations anteriorly, fovea present on scutum posterior margin (Fig. <xref ref-type="fig" rid="F3">3f</xref>). Admedian line and notaulus inconspicuous [notaulus invisible], extending to only anterior of scutum length, parapsidal line distinctly marked. Scutellum dull, with fine sparsed punctures (Fig. <xref ref-type="fig" rid="F3">3f</xref>). Metanotum densely covered by sturdy longitudinal rugae. Mesopleuron with sturdy, dense, short longitudinal rugae posteriorly, hypoepimeral area with several slender long longitudinal rugae, omaulus broad as midtibial width, hypersternaulus narrowed as pedicel width, distinctly foveolate, scrobal sulcus absent (Fig. <xref ref-type="fig" rid="F3">3g</xref>). Propodeal enclosure shallowly impressed, triangular, with sturdy longitudinal rugae, median area reticulate (Fig. <xref ref-type="fig" rid="F3">3k</xref>); posterior surface of propodeum with triangular median groove, several fairly slender oblique longitudinal rugae anteriorly, a large smooth area medially, and irregular reticulation posteriorly (Fig. <xref ref-type="fig" rid="F3">3k</xref>); propodeal side presenting sparsed oblique longitudinal rugae anteriorly, and irregular reticulation posteriorly (Fig. <xref ref-type="fig" rid="F3">3g</xref>).</p><p><bold><italic>Legs.</italic></bold> Outer surface of hindtibia without spines.</p><p><bold><italic>Metasoma.</italic></bold> Petiole dorsal surface nearly cylindrical, slightly bowed, basal and apical petiole width equal (Fig. <xref ref-type="fig" rid="F3">3c</xref>), side smooth. Gaster segments sterna IV–VI with dense fine punctures, remaining nearly impunctate (Fig. <xref ref-type="fig" rid="F3">3i</xref>). Pygidial area smooth, U-shaped, apex truncate (Fig. <xref ref-type="fig" rid="F3">3h</xref>).</p><p><bold>Male.</bold> (Figs <xref ref-type="fig" rid="F3">3d, e</xref>, <xref ref-type="fig" rid="F5">5c</xref>). Same as female except labrum fulvous; mandible bidentate apically; labrum notched, with two triangular teeth apically; outer-orbital sulcus with hind marginal carina distinct, coarsely foveolate; flagellomeres without tyloids; admedian line and notaulus conspicuous, extending to half of scutum length; hypersternaulus broad as midtibial width; petiole widened toward apex slightly.</p></tp:treatment-sec><tp:treatment-sec sec-type="distribution" id="SECID0EETBG"><title>Distribution.</title><p>China (Yunnan, Fujian, Hainan).</p></tp:treatment-sec><tp:treatment-sec sec-type="etymology" id="SECID0EJTBG"><title>Etymology.</title><p>The name <italic><tp:taxon-name><tp:taxon-name-part taxon-name-part-type="genus" reg="Carinostigmus"/><tp:taxon-name-part taxon-name-part-type="species" reg="latidentatus">latidentatus</tp:taxon-name-part></tp:taxon-name></italic>, is derived from the Latin words: <italic>lateralis</italic> (= lateral, side) contracted to <italic>lati</italic> and <italic>dentatus</italic> (= toothed, dentate), referring to the strong tooth on the apical margin of the lateral lobe of the clypeus.</p></tp:treatment-sec><tp:treatment-sec><!--Section generated to contain objects referenced in tp:taxon-treatment.--><fig id="F3" position="float" orientation="portrait"><object-id xmlns:xlink="http://www.w3.org/1999/xlink" content-type="doi" xlink:type="simple">10.3897/zookeys.987.55317.figure3</object-id><object-id xmlns:xlink="http://www.w3.org/1999/xlink" content-type="arpha" xlink:type="simple">9423B72F-B3AD-534F-926F-286F544F8552</object-id><label>Figure 3.</label><caption><p><italic><tp:taxon-name><tp:taxon-name-part taxon-name-part-type="genus" reg="Carinostigmus">Carinostigmus</tp:taxon-name-part> <tp:taxon-name-part taxon-name-part-type="species" reg="latidentatus">latidentatus</tp:taxon-name-part></tp:taxon-name></italic> Bashir &amp; Ma, sp. nov. (<bold>a–c, f–k</bold> female <bold>d, e</bold> male) <bold>a, d</bold> head (frontal view) <bold>b, e</bold> head (dorsal view) <bold>c</bold> petiole (dorsal view) <bold>f</bold> scutum, scutellum and metanotum (dorsal view) <bold>g</bold> thorax (lateral view) <bold>h</bold> pygidial plate <bold>i</bold> metasoma (dorsal view) <bold>j</bold> free margin of clypeal lobe and labrum <bold>k</bold> propodeum (dorso-posterior view).</p></caption><graphic xmlns:xlink="http://www.w3.org/1999/xlink" xlink:href="zookeys-987-115-g003.jpg" position="float" orientation="portrait" xlink:type="simple" id="oo_472418.jpg"><uri content-type="original_file" xlink:type="simple">https://binary.pensoft.net/fig/472418</uri></graphic></fig><fig id="F5" position="float" orientation="portrait"><object-id xmlns:xlink="http://www.w3.org/1999/xlink" content-type="doi" xlink:type="simple">10.3897/zookeys.987.55317.figure5</object-id><object-id xmlns:xlink="http://www.w3.org/1999/xlink" content-type="arpha" xlink:type="simple">C7DB69E8-2508-57C4-8685-61D47F536449</object-id><label>Figure 5.</label><caption><p><bold>a</bold><italic><tp:taxon-name><tp:taxon-name-part taxon-name-part-type="genus" reg="Carinostigmus">Carinostigmus</tp:taxon-name-part> <tp:taxon-name-part taxon-name-part-type="species" reg="frontirugatus">frontirugatus</tp:taxon-name-part></tp:taxon-name></italic> Bashir &amp; Ma, sp. nov., (female) <bold>b, c</bold><italic><tp:taxon-name><tp:taxon-name-part taxon-name-part-type="genus" reg="Carinostigmus">C.</tp:taxon-name-part> <tp:taxon-name-part taxon-name-part-type="species" reg="latidentatus">latidentatus</tp:taxon-name-part></tp:taxon-name></italic> Bashir &amp; Ma, sp. nov., (<bold>b</bold> female <bold>c</bold> male) <bold>d, e</bold><italic><tp:taxon-name><tp:taxon-name-part taxon-name-part-type="genus" reg="Carinostigmus">C.</tp:taxon-name-part> <tp:taxon-name-part taxon-name-part-type="species" reg="vesulcatus">vesulcatus</tp:taxon-name-part></tp:taxon-name></italic> Bashir &amp; Ma, sp. nov., (<bold>d</bold> female <bold>e</bold> male) <bold>f</bold><italic><tp:taxon-name><tp:taxon-name-part taxon-name-part-type="genus" reg="Carinostigmus">C.</tp:taxon-name-part> <tp:taxon-name-part taxon-name-part-type="species" reg="palawanensis">palawanensis</tp:taxon-name-part></tp:taxon-name></italic> (Tsuneki, 1976) (female) <bold>a–f</bold> lateral view.</p></caption><graphic xmlns:xlink="http://www.w3.org/1999/xlink" xlink:href="zookeys-987-115-g005.jpg" position="float" orientation="portrait" xlink:type="simple" id="oo_472420.jpg"><uri content-type="original_file" xlink:type="simple">https://binary.pensoft.net/fig/472420</uri></graphic></fig></tp:treatment-sec><ref-list><ref id="B13"><mixed-citation xmlns:xlink="http://www.w3.org/1999/xlink" xlink:type="simple"><person-group><name name-style="western"><surname>Tsuneki</surname><given-names>K</given-names></name></person-group> (<year>1966</year>) <article-title>Contribution to the knowledge of the <tp:taxon-name><tp:taxon-name-part taxon-name-part-type="subfamily">Pemphredoninae</tp:taxon-name-part></tp:taxon-name> fauna of Formosa and the Ryukyus (<tp:taxon-name><tp:taxon-name-part taxon-name-part-type="order">Hymenoptera</tp:taxon-name-part></tp:taxon-name>, <tp:taxon-name><tp:taxon-name-part taxon-name-part-type="family">Sphecidae</tp:taxon-name-part></tp:taxon-name>).</article-title><source>Etizenia</source><volume>14</volume>: <fpage>1</fpage>–<lpage>21</lpage>. <ext-link xlink:type="simple" ext-link-type="uri" xlink:href="http://researcharchive.calacademy.org/research/entomology/Entomology_Resources/Hymenoptera/sphecidae/copies/Tsuneki_1966c.pdf">http://researcharchive.calacademy.org/research/entomology/Entomology_Resources/Hymenoptera/sphecidae/copies/Tsuneki_1966c.pdf</ext-link></mixed-citation></ref></ref-list></tp:taxon-treatment>
