# Supplementary material for: Chinese species of Carinostigmus Tsuneki (Hymenoptera, Crabronidae), including three new species and a new record to China
Source: Zookeys. 2020 Nov 6;987:115–34. doi: 10.3897/zookeys.987.55317 (PMC7666079; doi:10.3897/zookeys.987.55317)
Supplement: XML Treatment for Carinostigmus vesulcatus [file zookeys.987.55317-treatment4.xml]

<!DOCTYPE tp:taxon-treatment
  PUBLIC "-//TaxonX//DTD Taxonomic Treatment Publishing DTD v0 20100105//EN" "tax-treatment-NSO.dtd">
<tp:taxon-treatment xmlns:tp="http://www.plazi.org/taxpub"><tp:treatment-meta><kwd-group><label>Taxon classification</label><kwd><named-content xmlns:xlink="http://www.w3.org/1999/xlink" content-type="kingdom">Animalia</named-content></kwd><kwd><named-content xmlns:xlink="http://www.w3.org/1999/xlink" content-type="order">Hymenoptera</named-content></kwd><kwd><named-content xmlns:xlink="http://www.w3.org/1999/xlink" content-type="family">Crabronidae</named-content></kwd></kwd-group><mixed-citation publication-type="journal"><person-group><name><surname>Bashir</surname><given-names>Nawaz Haider</given-names></name><name><surname>Ma</surname><given-names>Li</given-names></name><name><surname>Li</surname><given-names>Qiang</given-names></name></person-group><article-title>Chinese species of <italic><tp:taxon-name><tp:taxon-name-part taxon-name-part-type="genus" reg="Carinostigmus">Carinostigmus</tp:taxon-name-part></tp:taxon-name></italic> Tsuneki (<tp:taxon-name><tp:taxon-name-part taxon-name-part-type="order">Hymenoptera</tp:taxon-name-part></tp:taxon-name>, <tp:taxon-name><tp:taxon-name-part taxon-name-part-type="family">Crabronidae</tp:taxon-name-part></tp:taxon-name>), including three new species and a new record to China</article-title><source>Zookeys</source><day>06</day><month>11</month><year>2020</year><volume>987</volume><fpage>115</fpage><lpage>134</lpage><pub-id pub-id-type="doi">10.3897/zookeys.987.55317</pub-id></mixed-citation></tp:treatment-meta><tp:nomenclature><tp:taxon-name><object-id xmlns:xlink="http://www.w3.org/1999/xlink" content-type="arpha" xlink:type="simple">F1C3EC6A-7667-5EEF-B318-B24A80339D46</object-id>
                <tp:taxon-name-part taxon-name-part-type="genus" reg="Carinostigmus">Carinostigmus</tp:taxon-name-part>
                <tp:taxon-name-part taxon-name-part-type="species" reg="vesulcatus">vesulcatus</tp:taxon-name-part>
                <object-id xmlns:xlink="http://www.w3.org/1999/xlink" content-type="zoobank" xlink:type="simple">http://zoobank.org/0FDD9981-3372-4E78-8C16-BB9D7ECC7353</object-id>
              </tp:taxon-name><tp:taxon-authority>Bashir &amp; Ma</tp:taxon-authority><tp:taxon-status xmlns:xlink="http://www.w3.org/1999/xlink" xlink:type="simple">sp. nov.</tp:taxon-status><xref ref-type="fig" rid="F4">Figs 4</xref><xref ref-type="fig" rid="F5">, 5d, e</xref></tp:nomenclature><tp:treatment-sec sec-type="type material" id="SECID0EQVBG"><title>Type material.</title><p><bold><italic>Holotype</italic></bold>: ♀, China: Yunnan: Jinghong: Menghai: Bulang Mountain, <named-content xmlns:xlink="http://www.w3.org/1999/xlink" content-type="dwc:verbatimCoordinates" xlink:type="simple"><named-content content-type="geo-json" specific-use="{&#34;type&#34;:&#34;Point&#34;,&#34;coordinates&#34;:[100.450000,21.950000]}" id="NCID0E5VBG" xlink:type="simple">21°57'N, 100°27'E</named-content></named-content>, 17–VI.21.V.2018, No. 2019000099, Malaise trap (<abbrev xmlns:xlink="http://www.w3.org/1999/xlink" content-type="institution" xlink:title="Insect Collections of Yunnan Agricultural University, Kunming, Yunnan, China" id="ABBRID0EDWBG" xlink:type="simple">YNAU</abbrev>). <bold><italic>Paratypes</italic></bold>: 2♂♂, China: Yunnan: Dehong: Nabang, <named-content xmlns:xlink="http://www.w3.org/1999/xlink" content-type="dwc:verbatimCoordinates" xlink:type="simple"><named-content content-type="geo-json" specific-use="{&#34;type&#34;:&#34;Point&#34;,&#34;coordinates&#34;:[98.583333,24.433333]}" id="NCID0EOWBG" xlink:type="simple">24°26'N, 98°35'E</named-content></named-content>, 15.V.2009, No. 201005191, coll. Jie Zeng, No. 201005205, coll. Manman Wang (<abbrev xmlns:xlink="http://www.w3.org/1999/xlink" content-type="institution" xlink:title="Insect Collections of Yunnan Agricultural University, Kunming, Yunnan, China" id="ABBRID0ETWBG" xlink:type="simple">YNAU</abbrev>); 1♂, China: Yunnan: Dehong: Yinjiang: Tongbiguan, <named-content xmlns:xlink="http://www.w3.org/1999/xlink" content-type="dwc:verbatimCoordinates" xlink:type="simple"><named-content content-type="geo-json" specific-use="{&#34;type&#34;:&#34;Point&#34;,&#34;coordinates&#34;:[97.916667,24.700000]}" id="NCID0E2WBG" xlink:type="simple">24°42'N, 97°55'E</named-content></named-content>, 18.V.2009, No. 201005224, coll. Manman Wang (<abbrev xmlns:xlink="http://www.w3.org/1999/xlink" content-type="institution" xlink:title="Insect Collections of Yunnan Agricultural University, Kunming, Yunnan, China" id="ABBRID0EAXBG" xlink:type="simple">YNAU</abbrev>); 1♀, China: Yunnan: Nujiang: Fugong: Yueliang Village, <named-content xmlns:xlink="http://www.w3.org/1999/xlink" content-type="dwc:verbatimCoordinates" xlink:type="simple"><named-content content-type="geo-json" specific-use="{&#34;type&#34;:&#34;Point&#34;,&#34;coordinates&#34;:[98.850000,25.816667]}" id="NCID0EIXBG" xlink:type="simple">25°49'N, 98°51'E</named-content></named-content>, 27.V.2007, coll. Feng Yuan (<named-content xmlns:xlink="http://www.w3.org/1999/xlink" content-type="dwc:institutional_code" xlink:type="simple">CAS</named-content>); 1♀, China: Yunnan: Kaiyuan: Nandong, <named-content xmlns:xlink="http://www.w3.org/1999/xlink" content-type="dwc:verbatimCoordinates" xlink:type="simple"><named-content content-type="geo-json" specific-use="{&#34;type&#34;:&#34;Point&#34;,&#34;coordinates&#34;:[103.250000,23.666667]}" id="NCID0EVXBG" xlink:type="simple">23°40'N, 103°15'E</named-content></named-content>, 16.VII.2003, coll. Qiang Li (<abbrev xmlns:xlink="http://www.w3.org/1999/xlink" content-type="institution" xlink:title="Insect Collections of Yunnan Agricultural University, Kunming, Yunnan, China" id="ABBRID0E1XBG" xlink:type="simple">YNAU</abbrev>).</p></tp:treatment-sec><tp:treatment-sec sec-type="diagnosis" id="SECID0E6XBG"><title>Diagnosis.</title><p>This species resembles <italic><tp:taxon-name><tp:taxon-name-part taxon-name-part-type="genus" reg="Carinostigmus">C.</tp:taxon-name-part> <tp:taxon-name-part taxon-name-part-type="species" reg="congruus">congruus</tp:taxon-name-part></tp:taxon-name></italic> (Walker, 1860) in sharing: median and lower frons microstriate, with a sturdy frontal median longitudinal carina (Fig. <xref ref-type="fig" rid="F4">4a</xref>); upper frons with fine and coarse punctures, frontal carina distinct anteriorly, not reaching anterior ocellus (Fig. <xref ref-type="fig" rid="F4">4b</xref>); ocellar triangle flat, gena with several sturdy oblique transverse rugae medially, lower gena with weak striations; outer-orbital sulcus broad; notaulus deeply grooved (Fig. <xref ref-type="fig" rid="F4">4j</xref>); propodeal enclosure triangular, with sturdy longitudinal rugae anteriorly, slender dense, longitudinal rugae laterally (Fig. <xref ref-type="fig" rid="F4">4k</xref>); pygidial area oval shaped (Fig. <xref ref-type="fig" rid="F4">4h</xref>). It can be differentiated from <italic><tp:taxon-name><tp:taxon-name-part taxon-name-part-type="genus" reg="Carinostigmus">C.</tp:taxon-name-part> <tp:taxon-name-part taxon-name-part-type="species" reg="congruus">congruus</tp:taxon-name-part></tp:taxon-name></italic> by labrum, in female, pentagonal, longer than wide (Fig. <xref ref-type="fig" rid="F4">4a</xref>), in male, wider as long, deeply emarginated apically forming two rounded lobes (Fig. <xref ref-type="fig" rid="F4">4d</xref>); clypeus slightly convex; free margin of clypeal lobe nearly truncate medially, teeth inconspicuous (Fig. <xref ref-type="fig" rid="F4">4a</xref>); inter-antennal tubercle without T-shaped at apex (Fig. <xref ref-type="fig" rid="F4">4b</xref>); inner-orbital sulcus narrowed, inconspicuously foveolate (Fig. <xref ref-type="fig" rid="F4">4a</xref>); occipital carina foveolate (Fig. <xref ref-type="fig" rid="F4">4b</xref>); anterior pronotal ridge strongly marked (Fig. <xref ref-type="fig" rid="F4">4f</xref>); in female, fovea absent on scutum posterior margin (Fig. <xref ref-type="fig" rid="F4">4f</xref>); admedian line conspicuous in female, inconspicuous in male; parapsidal line conspicuous, and metanotum with inconspicuous rugae medially (Fig. <xref ref-type="fig" rid="F4">4f</xref>). <italic><tp:taxon-name><tp:taxon-name-part taxon-name-part-type="genus" reg="Carinostigmus">Carinostigmus</tp:taxon-name-part> <tp:taxon-name-part taxon-name-part-type="species" reg="congruus">congruus</tp:taxon-name-part></tp:taxon-name></italic> (Walker) has the following characters: labrum triangular, broadly rounded at apex; clypeus strongly convex at middle; free margin of clypeal lobe slightly emarginate medially, with two distinct lateral small teeth (<xref ref-type="bibr" rid="B4">Krombein 1984</xref>: fig. 9); inter-antennal tubercle with T-shaped at apex (<xref ref-type="bibr" rid="B4">Krombein 1984</xref>: fig. 15); inner-orbital sulcus broad, distinctly foveolate (<xref ref-type="bibr" rid="B4">Krombein 1984</xref>: fig. 3); occipital carina not foveolate; pronotal collar ridged weakly marked; in female, fovea present on scutum posterior margin; admedian and parapsidal lines inconspicuous, and metanotum smooth medially (<xref ref-type="bibr" rid="B4">Krombein 1984</xref>: fig. 39).</p></tp:treatment-sec><tp:treatment-sec sec-type="description" id="SECID0EO2BG"><title>Description.</title><p>Female (Figs <xref ref-type="fig" rid="F4">4a–c, f–k</xref>, <xref ref-type="fig" rid="F5">5d</xref>): Based on holotype, if any variation in paratypes described in square brackets.</p><p>
                  <bold><italic>Measurements.</italic></bold>
                </p><p>♀, <abbrev xmlns:xlink="http://www.w3.org/1999/xlink" xlink:title="body length" id="ABBRID0EF3BG" xlink:type="simple">BL</abbrev> 4.6 [4.5–4.9] mm;</p><p><abbrev xmlns:xlink="http://www.w3.org/1999/xlink" xlink:title="head width (dorsal view)" id="ABBRID0EL3BG" xlink:type="simple">HW</abbrev>:<abbrev xmlns:xlink="http://www.w3.org/1999/xlink" xlink:title="head length in dorsal view" id="ABBRID0EP3BG" xlink:type="simple">HLD</abbrev>:<abbrev xmlns:xlink="http://www.w3.org/1999/xlink" xlink:title="head length in frontal view" id="ABBRID0ET3BG" xlink:type="simple">HLF</abbrev> = 60:38:40;</p><p><abbrev xmlns:xlink="http://www.w3.org/1999/xlink" xlink:title="head width (dorsal view, maximum)" id="ABBRID0EZ3BG" xlink:type="simple">HWmax</abbrev>:<abbrev xmlns:xlink="http://www.w3.org/1999/xlink" xlink:title="head width (dorsal view, minimum)" id="ABBRID0E43BG" xlink:type="simple">HWmin</abbrev> = 60:31;</p><p><abbrev xmlns:xlink="http://www.w3.org/1999/xlink" xlink:title="head width (dorsal view)" id="ABBRID0ED4BG" xlink:type="simple">HW</abbrev>:<abbrev xmlns:xlink="http://www.w3.org/1999/xlink" xlink:title="eye width (frontal view, maximum)" id="ABBRID0EH4BG" xlink:type="simple">EWd</abbrev>:<abbrev xmlns:xlink="http://www.w3.org/1999/xlink" xlink:title="inner-orbital width" id="ABBRID0EL4BG" xlink:type="simple">IOW</abbrev>:<abbrev xmlns:xlink="http://www.w3.org/1999/xlink" xlink:title="eye width (lateral view, maximum)" id="ABBRID0EP4BG" xlink:type="simple">EW</abbrev>:<abbrev xmlns:xlink="http://www.w3.org/1999/xlink" xlink:title="outer-orbital width" id="ABBRID0ET4BG" xlink:type="simple">OOW</abbrev>:<abbrev xmlns:xlink="http://www.w3.org/1999/xlink" xlink:title="gena width (lateral view, maximum)" id="ABBRID0EX4BG" xlink:type="simple">TW</abbrev>:<abbrev xmlns:xlink="http://www.w3.org/1999/xlink" xlink:title="occipital carina width" id="ABBRID0E24BG" xlink:type="simple">OCW</abbrev>:<abbrev xmlns:xlink="http://www.w3.org/1999/xlink" xlink:title="eye length (lateral view, maximum)" id="ABBRID0E64BG" xlink:type="simple">EL</abbrev> = 60:14:1:16:2:22:1:41;</p><p><abbrev xmlns:xlink="http://www.w3.org/1999/xlink" xlink:title="distance from inner eye to antennal socket, frontal view" id="ABBRID0EF5BG" xlink:type="simple">AOD</abbrev>:<abbrev xmlns:xlink="http://www.w3.org/1999/xlink" xlink:title="width of antennal socket, frontal view" id="ABBRID0EJ5BG" xlink:type="simple">WAS</abbrev>:<abbrev xmlns:xlink="http://www.w3.org/1999/xlink" xlink:title="distance between antennal sockets, frontal view" id="ABBRID0EN5BG" xlink:type="simple">IAD</abbrev> = 5:5:10;</p><p><abbrev xmlns:xlink="http://www.w3.org/1999/xlink" xlink:title="postocellar distance" id="ABBRID0ET5BG" xlink:type="simple">POD</abbrev>:<abbrev xmlns:xlink="http://www.w3.org/1999/xlink" xlink:title="ocellocular distance" id="ABBRID0EX5BG" xlink:type="simple">OOD</abbrev>:<abbrev xmlns:xlink="http://www.w3.org/1999/xlink" xlink:title="ocello-occipital distance" id="ABBRID0E25BG" xlink:type="simple">OCD</abbrev>:<abbrev xmlns:xlink="http://www.w3.org/1999/xlink" xlink:title="distance between inner margin of eyes at base of clypeus, frontal view" id="ABBRID0E65BG" xlink:type="simple">IODc</abbrev>:<abbrev xmlns:xlink="http://www.w3.org/1999/xlink" xlink:title="distance between inner margin of eyes at base of vertex, dorsal view" id="ABBRID0ED6BG" xlink:type="simple">IODv</abbrev>:<abbrev xmlns:xlink="http://www.w3.org/1999/xlink" xlink:title="minimum distance between inner margin of eyes, frontal view" id="ABBRID0EH6BG" xlink:type="simple">IODmin</abbrev> = 4:12:14:28:36:28;</p><p><abbrev xmlns:xlink="http://www.w3.org/1999/xlink" xlink:title="length of scape" id="ABBRID0EN6BG" xlink:type="simple">LS</abbrev>:<abbrev xmlns:xlink="http://www.w3.org/1999/xlink" xlink:title="length of pedicel" id="ABBRID0ER6BG" xlink:type="simple">LP</abbrev>:<abbrev xmlns:xlink="http://www.w3.org/1999/xlink" xlink:title="length of flagellomere I" id="ABBRID0EV6BG" xlink:type="simple">LFI</abbrev>:<abbrev xmlns:xlink="http://www.w3.org/1999/xlink" xlink:title="width of flagellomere I" id="ABBRID0EZ6BG" xlink:type="simple">WFI</abbrev>:<abbrev xmlns:xlink="http://www.w3.org/1999/xlink" xlink:title="length of flagellomere II" id="ABBRID0E46BG" xlink:type="simple">LFII</abbrev>:<abbrev xmlns:xlink="http://www.w3.org/1999/xlink" xlink:title="width of flagellomere II" id="ABBRID0ECAAI" xlink:type="simple">WFII</abbrev> = 18:7:8:3:8:3;</p><p><abbrev xmlns:xlink="http://www.w3.org/1999/xlink" xlink:title="length of collar" id="ABBRID0EIAAI" xlink:type="simple">LC</abbrev>:<abbrev xmlns:xlink="http://www.w3.org/1999/xlink" xlink:title="width of collar" id="ABBRID0EMAAI" xlink:type="simple">WC</abbrev> = 25:5;</p><p><abbrev xmlns:xlink="http://www.w3.org/1999/xlink" xlink:title="petiole length (lateral view)" id="ABBRID0ESAAI" xlink:type="simple">PL</abbrev>:<abbrev xmlns:xlink="http://www.w3.org/1999/xlink" xlink:title="petiole width" id="ABBRID0EWAAI" xlink:type="simple">PW</abbrev>:<abbrev xmlns:xlink="http://www.w3.org/1999/xlink" xlink:title="maximum length of metasomal tergum I" id="ABBRID0E1AAI" xlink:type="simple">LTI</abbrev>:<abbrev xmlns:xlink="http://www.w3.org/1999/xlink" xlink:title="maximum width of metasomal tergum I" id="ABBRID0E5AAI" xlink:type="simple">WTI</abbrev> = 45:6:30:23.</p><p>♂, <abbrev xmlns:xlink="http://www.w3.org/1999/xlink" xlink:title="body length" id="ABBRID0EEBAI" xlink:type="simple">BL</abbrev> 4–4.6 mm;</p><p><abbrev xmlns:xlink="http://www.w3.org/1999/xlink" xlink:title="head width (dorsal view)" id="ABBRID0EKBAI" xlink:type="simple">HW</abbrev>:<abbrev xmlns:xlink="http://www.w3.org/1999/xlink" xlink:title="head length in dorsal view" id="ABBRID0EOBAI" xlink:type="simple">HLD</abbrev>:<abbrev xmlns:xlink="http://www.w3.org/1999/xlink" xlink:title="head length in frontal view" id="ABBRID0ESBAI" xlink:type="simple">HLF</abbrev> = 65:35:43;</p><p><abbrev xmlns:xlink="http://www.w3.org/1999/xlink" xlink:title="head width (dorsal view, maximum)" id="ABBRID0EYBAI" xlink:type="simple">HWmax</abbrev>:<abbrev xmlns:xlink="http://www.w3.org/1999/xlink" xlink:title="head width (dorsal view, minimum)" id="ABBRID0E3BAI" xlink:type="simple">HWmin</abbrev> = 65:31;</p><p><abbrev xmlns:xlink="http://www.w3.org/1999/xlink" xlink:title="head width (dorsal view)" id="ABBRID0ECCAI" xlink:type="simple">HW</abbrev>:<abbrev xmlns:xlink="http://www.w3.org/1999/xlink" xlink:title="eye width (frontal view, maximum)" id="ABBRID0EGCAI" xlink:type="simple">EWd</abbrev>:<abbrev xmlns:xlink="http://www.w3.org/1999/xlink" xlink:title="inner-orbital width" id="ABBRID0EKCAI" xlink:type="simple">IOW</abbrev>:<abbrev xmlns:xlink="http://www.w3.org/1999/xlink" xlink:title="eye width (lateral view, maximum)" id="ABBRID0EOCAI" xlink:type="simple">EW</abbrev>:<abbrev xmlns:xlink="http://www.w3.org/1999/xlink" xlink:title="outer-orbital width" id="ABBRID0ESCAI" xlink:type="simple">OOW</abbrev>:<abbrev xmlns:xlink="http://www.w3.org/1999/xlink" xlink:title="gena width (lateral view, maximum)" id="ABBRID0EWCAI" xlink:type="simple">TW</abbrev>:<abbrev xmlns:xlink="http://www.w3.org/1999/xlink" xlink:title="occipital carina width" id="ABBRID0E1CAI" xlink:type="simple">OCW</abbrev>:<abbrev xmlns:xlink="http://www.w3.org/1999/xlink" xlink:title="eye length (lateral view, maximum)" id="ABBRID0E5CAI" xlink:type="simple">EL</abbrev> = 65:18:1:18:2:20:1:40;</p><p><abbrev xmlns:xlink="http://www.w3.org/1999/xlink" xlink:title="distance from inner eye to antennal socket, frontal view" id="ABBRID0EEDAI" xlink:type="simple">AOD</abbrev>:<abbrev xmlns:xlink="http://www.w3.org/1999/xlink" xlink:title="width of antennal socket, frontal view" id="ABBRID0EIDAI" xlink:type="simple">WAS</abbrev>:<abbrev xmlns:xlink="http://www.w3.org/1999/xlink" xlink:title="distance between antennal sockets, frontal view" id="ABBRID0EMDAI" xlink:type="simple">IAD</abbrev> = 3:3:8;</p><p><abbrev xmlns:xlink="http://www.w3.org/1999/xlink" xlink:title="postocellar distance" id="ABBRID0ESDAI" xlink:type="simple">POD</abbrev>:<abbrev xmlns:xlink="http://www.w3.org/1999/xlink" xlink:title="ocellocular distance" id="ABBRID0EWDAI" xlink:type="simple">OOD</abbrev>:<abbrev xmlns:xlink="http://www.w3.org/1999/xlink" xlink:title="ocello-occipital distance" id="ABBRID0E1DAI" xlink:type="simple">OCD</abbrev>:<abbrev xmlns:xlink="http://www.w3.org/1999/xlink" xlink:title="distance between inner margin of eyes at base of clypeus, frontal view" id="ABBRID0E5DAI" xlink:type="simple">IODc</abbrev>:<abbrev xmlns:xlink="http://www.w3.org/1999/xlink" xlink:title="distance between inner margin of eyes at base of vertex, dorsal view" id="ABBRID0ECEAI" xlink:type="simple">IODv</abbrev>:<abbrev xmlns:xlink="http://www.w3.org/1999/xlink" xlink:title="minimum distance between inner margin of eyes, frontal view" id="ABBRID0EGEAI" xlink:type="simple">IODmin</abbrev> = 4:10:12:20:36:20;</p><p><abbrev xmlns:xlink="http://www.w3.org/1999/xlink" xlink:title="length of scape" id="ABBRID0EMEAI" xlink:type="simple">LS</abbrev>:<abbrev xmlns:xlink="http://www.w3.org/1999/xlink" xlink:title="length of pedicel" id="ABBRID0EQEAI" xlink:type="simple">LP</abbrev>:<abbrev xmlns:xlink="http://www.w3.org/1999/xlink" xlink:title="length of flagellomere I" id="ABBRID0EUEAI" xlink:type="simple">LFI</abbrev>:<abbrev xmlns:xlink="http://www.w3.org/1999/xlink" xlink:title="width of flagellomere I" id="ABBRID0EYEAI" xlink:type="simple">WFI</abbrev>:<abbrev xmlns:xlink="http://www.w3.org/1999/xlink" xlink:title="length of flagellomere II" id="ABBRID0E3EAI" xlink:type="simple">LFII</abbrev>:<abbrev xmlns:xlink="http://www.w3.org/1999/xlink" xlink:title="width of flagellomere II" id="ABBRID0EAFAI" xlink:type="simple">WFII</abbrev> = 20:8:8:2:8:2;</p><p><abbrev xmlns:xlink="http://www.w3.org/1999/xlink" xlink:title="length of collar" id="ABBRID0EGFAI" xlink:type="simple">LC</abbrev>:<abbrev xmlns:xlink="http://www.w3.org/1999/xlink" xlink:title="width of collar" id="ABBRID0EKFAI" xlink:type="simple">WC</abbrev> = 23:5;</p><p><abbrev xmlns:xlink="http://www.w3.org/1999/xlink" xlink:title="petiole length (lateral view)" id="ABBRID0EQFAI" xlink:type="simple">PL</abbrev>:<abbrev xmlns:xlink="http://www.w3.org/1999/xlink" xlink:title="petiole width" id="ABBRID0EUFAI" xlink:type="simple">PW</abbrev>:<abbrev xmlns:xlink="http://www.w3.org/1999/xlink" xlink:title="maximum length of metasomal tergum I" id="ABBRID0EYFAI" xlink:type="simple">LTI</abbrev>:<abbrev xmlns:xlink="http://www.w3.org/1999/xlink" xlink:title="maximum width of metasomal tergum I" id="ABBRID0E3FAI" xlink:type="simple">WTI</abbrev> = 46:6:27:25.</p><p><bold><italic>Color pattern.</italic></bold> Body black with shiny aspect, except the following: mandible yellowish, apically dark; labrum yellowish with ivory marked medially; palpi pale; scape and pedicel extensively yellowish; flagellomeres I–III yellowish, remaining darker; pronotal lobe ivory with yellowish spot; tegula fulvous; forewing veins dark brown; legs fulvous except mid and hind femur reddish brown; pale setae on clypeal margin and on mandible.</p><p><bold><italic>Head.</italic></bold> Mandible tridentate apically; setae on mandible sparsed, long, longer than labrum length. Labrum pentagonal, rounded toward apex (Fig. <xref ref-type="fig" rid="F4">4a</xref>). Clypeus slightly convex, with coarse punctures; setae on margin of clypeus sparsed, long as labrum length; free margin of clypeal lobe nearly truncate, sinuous, not forming reflexed teeth (Fig. <xref ref-type="fig" rid="F4">4a</xref>). Median and lower frons microstriate, with a sturdy frontal median longitudinal carina (Fig. <xref ref-type="fig" rid="F4">4a</xref>), inter-antennal tubercle short, less than midocellus diameter (Fig. <xref ref-type="fig" rid="F4">4b</xref>); upper frons smooth, with fine and coarse punctures, frontal carina distinct anteriorly, not reaching anterior ocellus (Fig. <xref ref-type="fig" rid="F4">4b</xref>). Ocellar triangle nearly flat, finely punctate [impunctate]; vertex behind ocelli, finely punctate [impunctate]; gena with several sturdy transverse rugae medially; lower gena with weak striations. Occipital carina broad and foveolate as Fig. <xref ref-type="fig" rid="F4">4b</xref>; inner-orbital sulcus narrow as flagellomere I width, with inner marginal carina distinct, inconspicuously foveolate (Fig. <xref ref-type="fig" rid="F4">4a</xref>); outer-orbital sulcus broad as pedicel width, hind marginal carina distinct, inconspicuously foveolate.</p><p><bold><italic>Mesosoma.</italic></bold> Pronotal collar smooth, strongly elevated mesally, ridged inconspicuous anteriorly, weakly marked, lateral angles blunt (Fig. <xref ref-type="fig" rid="F4">4f</xref>). Scutum with fine punctures, sparsely distributed, several slender transverse striations anteriorly (Fig. <xref ref-type="fig" rid="F4">4j</xref>); admedian line conspicuous, extending to one third of scutum length; notaulus deeply grooved and foveolate, extending to only anterior of scutum length (Fig. <xref ref-type="fig" rid="F4">4j</xref>); parapsidal line inconspicuous (Fig. <xref ref-type="fig" rid="F4">4f</xref>). Scutellum dull aspect densely micropunctated; metanotum with dense, slender, longitudinal rugae laterally, weak medially (Fig. <xref ref-type="fig" rid="F4">4f</xref>). Mesopleuron with fine punctures, sparsely distributed; omaulus and hypersternaulus narrowed as pedicel width, inconspicuously foveate [distinctly foveolate]; scrobal sulcus absent (Fig. <xref ref-type="fig" rid="F4">4g</xref>). Propodeal enclosure shallowly impressed, triangular, with sturdy longitudinal rugae anteriorly, slender dense, longitudinal rugae laterally (Fig. <xref ref-type="fig" rid="F4">4k</xref>); propodeum posteriorly with oval median groove, slender dense transverse rugae anteriorly, smooth medially (Fig. <xref ref-type="fig" rid="F4">4k</xref>); propodeal side presenting obliques and regular striae, sparsely distributed (Fig. <xref ref-type="fig" rid="F4">4g</xref>).</p><p><bold><italic>Legs.</italic></bold> Outer surface of hindtibia without spines.</p><p><bold><italic>Metasoma.</italic></bold> Petiole dorsal surface sub quadrate (cross section), basal width narrower than apically (Fig. <xref ref-type="fig" rid="F4">4c</xref>), side smooth. Gaster segments III–V [IV–VI] with fine sparsed punctures, rest impunctate (Fig. <xref ref-type="fig" rid="F4">4i</xref>). Pygidial area punctate anteriorly, oval shaped (Fig. <xref ref-type="fig" rid="F4">4h</xref>).</p><p><bold>Male</bold> (Figs <xref ref-type="fig" rid="F4">4d, e</xref>, <xref ref-type="fig" rid="F5">5e</xref>). Same as female except mandible ivory, reddish brown apically; labrum, scape beneath and pedicel ivory, remaining scape and flagellomeres fulvous; flagellomeres without tyloids; forewing veins brown to dark brown; legs ivory to fulvous; setae on margin of clypeus and on mandible fulvous and short, less than pedicel length; mandible bidentate apically; labrum notched, deeply emarginated at apex; clypeus slightly microstriate, convex, impunctate; gena with several sturdy oblique transverse rugae near eye; fovea present on scutum posterior margin; parapsidal line inconspicuous.</p></tp:treatment-sec><tp:treatment-sec sec-type="distribution" id="SECID0E2JAI"><title>Distribution.</title><p>China (Yunnan).</p></tp:treatment-sec><tp:treatment-sec sec-type="etymology" id="SECID0EAKAI"><title>Etymology.</title><p>The name <italic><tp:taxon-name><tp:taxon-name-part taxon-name-part-type="genus" reg="Carinostigmus"/><tp:taxon-name-part taxon-name-part-type="species" reg="vesulcatus">vesulcatus</tp:taxon-name-part></tp:taxon-name></italic>, is derived from the Latin words <italic>ve</italic>- (= without) and <italic>sulcatus</italic> (= sulcate), referring to the scrobal sulcus absent.</p></tp:treatment-sec><tp:treatment-sec><!--Section generated to contain objects referenced in tp:taxon-treatment.--><fig id="F4" position="float" orientation="portrait"><object-id xmlns:xlink="http://www.w3.org/1999/xlink" content-type="doi" xlink:type="simple">10.3897/zookeys.987.55317.figure4</object-id><object-id xmlns:xlink="http://www.w3.org/1999/xlink" content-type="arpha" xlink:type="simple">B6BDAEC2-C754-5707-BE72-B511FD748C66</object-id><label>Figure 4.</label><caption><p><italic><tp:taxon-name><tp:taxon-name-part taxon-name-part-type="genus" reg="Carinostigmus">Carinostigmus</tp:taxon-name-part> <tp:taxon-name-part taxon-name-part-type="species" reg="vesulcatus">vesulcatus</tp:taxon-name-part></tp:taxon-name></italic> Bashir &amp; Ma, sp. nov. (<bold>a–c, f–k</bold> female <bold>d, e</bold> male): <bold>a, d</bold> head (frontal view) <bold>b, e</bold> head (dorsal view) <bold>c</bold> petiole (dorsal view) <bold>f</bold> scutum, scutellum and metanotum (dorsal view) <bold>g</bold> thorax (lateral view) <bold>h</bold> pygidial plate <bold>i</bold> metasoma (dorsal view) <bold>j</bold> scutum anterior <bold>k</bold> propodeum (dorso-posterior view).</p></caption><graphic xmlns:xlink="http://www.w3.org/1999/xlink" xlink:href="zookeys-987-115-g004.jpg" position="float" orientation="portrait" xlink:type="simple" id="oo_472419.jpg"><uri content-type="original_file" xlink:type="simple">https://binary.pensoft.net/fig/472419</uri></graphic></fig><fig id="F5" position="float" orientation="portrait"><object-id xmlns:xlink="http://www.w3.org/1999/xlink" content-type="doi" xlink:type="simple">10.3897/zookeys.987.55317.figure5</object-id><object-id xmlns:xlink="http://www.w3.org/1999/xlink" content-type="arpha" xlink:type="simple">C7DB69E8-2508-57C4-8685-61D47F536449</object-id><label>Figure 5.</label><caption><p><bold>a</bold><italic><tp:taxon-name><tp:taxon-name-part taxon-name-part-type="genus" reg="Carinostigmus">Carinostigmus</tp:taxon-name-part> <tp:taxon-name-part taxon-name-part-type="species" reg="frontirugatus">frontirugatus</tp:taxon-name-part></tp:taxon-name></italic> Bashir &amp; Ma, sp. nov., (female) <bold>b, c</bold><italic><tp:taxon-name><tp:taxon-name-part taxon-name-part-type="genus" reg="Carinostigmus">C.</tp:taxon-name-part> <tp:taxon-name-part taxon-name-part-type="species" reg="latidentatus">latidentatus</tp:taxon-name-part></tp:taxon-name></italic> Bashir &amp; Ma, sp. nov., (<bold>b</bold> female <bold>c</bold> male) <bold>d, e</bold><italic><tp:taxon-name><tp:taxon-name-part taxon-name-part-type="genus" reg="Carinostigmus">C.</tp:taxon-name-part> <tp:taxon-name-part taxon-name-part-type="species" reg="vesulcatus">vesulcatus</tp:taxon-name-part></tp:taxon-name></italic> Bashir &amp; Ma, sp. nov., (<bold>d</bold> female <bold>e</bold> male) <bold>f</bold><italic><tp:taxon-name><tp:taxon-name-part taxon-name-part-type="genus" reg="Carinostigmus">C.</tp:taxon-name-part> <tp:taxon-name-part taxon-name-part-type="species" reg="palawanensis">palawanensis</tp:taxon-name-part></tp:taxon-name></italic> (Tsuneki, 1976) (female) <bold>a–f</bold> lateral view.</p></caption><graphic xmlns:xlink="http://www.w3.org/1999/xlink" xlink:href="zookeys-987-115-g005.jpg" position="float" orientation="portrait" xlink:type="simple" id="oo_472420.jpg"><uri content-type="original_file" xlink:type="simple">https://binary.pensoft.net/fig/472420</uri></graphic></fig></tp:treatment-sec><ref-list><ref id="B4"><mixed-citation xmlns:xlink="http://www.w3.org/1999/xlink" xlink:type="simple"><person-group><name name-style="western"><surname>Krombein</surname><given-names>KV</given-names></name></person-group> (<year>1984</year>) <article-title>Biosystematic studies of Ceylonese wasps, XIV: a revision of <italic><tp:taxon-name><tp:taxon-name-part taxon-name-part-type="genus">Carinostigmus</tp:taxon-name-part></tp:taxon-name></italic> Tsuneki (<tp:taxon-name><tp:taxon-name-part taxon-name-part-type="order">Hymenoptera</tp:taxon-name-part></tp:taxon-name>: <tp:taxon-name><tp:taxon-name-part taxon-name-part-type="superfamily">Sphecoidea</tp:taxon-name-part></tp:taxon-name>: <tp:taxon-name><tp:taxon-name-part taxon-name-part-type="family">Pemphredonidae</tp:taxon-name-part></tp:taxon-name>).</article-title><source>Smithsonian Contributions to Zoology</source><volume>396</volume>: <fpage>1</fpage>–<lpage>37</lpage>. <ext-link xlink:type="simple" ext-link-type="doi" xlink:href="10.5479/si.00810282.396">https://doi.org/10.5479/si.00810282.396</ext-link></mixed-citation></ref></ref-list></tp:taxon-treatment>
