# Supplementary material for: Chinese species of Carinostigmus Tsuneki (Hymenoptera, Crabronidae), including three new species and a new record to China
Source: Zookeys. 2020 Nov 6;987:115–34. doi: 10.3897/zookeys.987.55317 (PMC7666079; doi:10.3897/zookeys.987.55317)
Supplement: XML Treatment for Carinostigmus palawanensis [file zookeys.987.55317-treatment5.xml]

<!DOCTYPE tp:taxon-treatment
  PUBLIC "-//TaxonX//DTD Taxonomic Treatment Publishing DTD v0 20100105//EN" "tax-treatment-NSO.dtd">
<tp:taxon-treatment xmlns:tp="http://www.plazi.org/taxpub"><tp:treatment-meta><kwd-group><label>Taxon classification</label><kwd><named-content xmlns:xlink="http://www.w3.org/1999/xlink" content-type="kingdom">Animalia</named-content></kwd><kwd><named-content xmlns:xlink="http://www.w3.org/1999/xlink" content-type="order">Hymenoptera</named-content></kwd><kwd><named-content xmlns:xlink="http://www.w3.org/1999/xlink" content-type="family">Crabronidae</named-content></kwd></kwd-group><mixed-citation publication-type="journal"><person-group><name><surname>Bashir</surname><given-names>Nawaz Haider</given-names></name><name><surname>Ma</surname><given-names>Li</given-names></name><name><surname>Li</surname><given-names>Qiang</given-names></name></person-group><article-title>Chinese species of <italic><tp:taxon-name><tp:taxon-name-part taxon-name-part-type="genus" reg="Carinostigmus">Carinostigmus</tp:taxon-name-part></tp:taxon-name></italic> Tsuneki (<tp:taxon-name><tp:taxon-name-part taxon-name-part-type="order">Hymenoptera</tp:taxon-name-part></tp:taxon-name>, <tp:taxon-name><tp:taxon-name-part taxon-name-part-type="family">Crabronidae</tp:taxon-name-part></tp:taxon-name>), including three new species and a new record to China</article-title><source>Zookeys</source><day>06</day><month>11</month><year>2020</year><volume>987</volume><fpage>115</fpage><lpage>134</lpage><pub-id pub-id-type="doi">10.3897/zookeys.987.55317</pub-id></mixed-citation></tp:treatment-meta><tp:nomenclature><tp:taxon-name><object-id xmlns:xlink="http://www.w3.org/1999/xlink" content-type="arpha" xlink:type="simple">675BC25A-8B3F-5728-8DB9-4A271CFAD394</object-id>
                <tp:taxon-name-part taxon-name-part-type="genus" reg="Carinostigmus">Carinostigmus</tp:taxon-name-part>
                <tp:taxon-name-part taxon-name-part-type="species" reg="palawanensis">palawanensis</tp:taxon-name-part>
              </tp:taxon-name><tp:taxon-authority>(Tsuneki), 1976, new record for China</tp:taxon-authority><xref ref-type="fig" rid="F5">Fig. 5f</xref></tp:nomenclature><tp:treatment-sec sec-type="Specimen examined" id="SECID0E3LAI"><title>Specimen examined.</title><p>1♀, China: Yunnan: Xishuangbanna: Mengla: Shangyong: Longmen Village, <named-content xmlns:xlink="http://www.w3.org/1999/xlink" content-type="dwc:verbatimCoordinates" xlink:type="simple"><named-content content-type="geo-json" specific-use="{&#34;type&#34;:&#34;Point&#34;,&#34;coordinates&#34;:[101.533333,21.266667]}" id="NCID0EFMAI" xlink:type="simple">21°16'N, 101°32'E</named-content></named-content>, 10.IV.2010, 923 m, No. 201000068, coll. Rui Zhang (<abbrev xmlns:xlink="http://www.w3.org/1999/xlink" content-type="institution" xlink:title="Insect Collections of Yunnan Agricultural University, Kunming, Yunnan, China" id="ABBRID0EKMAI" xlink:type="simple">YNAU</abbrev>).</p></tp:treatment-sec><tp:treatment-sec sec-type="description" id="SECID0EPMAI"><title>Description.</title><p><bold>Female</bold> (Fig. <xref ref-type="fig" rid="F5">5f</xref>).</p><p><bold><italic>Head.</italic></bold> Mandible tridentate apically. Labrum pentagonal, rounded toward apex (Fig. <xref ref-type="fig" rid="F2">2a</xref>). Clypeus moderately convex, with coarse punctures (<xref ref-type="bibr" rid="B15">Tsuneki 1976</xref>: fig. 124); free margin of clypeal lobe deeply emarginate medially (<xref ref-type="bibr" rid="B15">Tsuneki 1976</xref>: fig. 125). Median and lower frons striate (<xref ref-type="bibr" rid="B15">Tsuneki 1976</xref>: fig. 122); inter-antennal tubercle short, less than midocellus diameter, distinctly broad at apex (<xref ref-type="bibr" rid="B15">Tsuneki 1976</xref>: fig. 122); upper frons with coarse, dense punctures, frontal carina distinct, reaching anterior ocellus but feeble (<xref ref-type="bibr" rid="B15">Tsuneki 1976</xref>: fig. 122). Ocellar triangle moderately convex. Gena smooth, rugose ventrally (<xref ref-type="bibr" rid="B15">Tsuneki 1976</xref>: fig. 123). Occipital carina narrowed not foveolate, inner and outer-orbital sulcus broad (<xref ref-type="bibr" rid="B15">Tsuneki 1976</xref>: fig. 122).</p><p><bold><italic>Mesosoma.</italic></bold> Pronotal collar smooth, strongly elevated medially, anterior pronotal collar ridged strong, lateral angles sharp and projected (<xref ref-type="bibr" rid="B15">Tsuneki 1976</xref>: fig. 126). Scutum with coarse sparsed punctures, slender transverse striations anteriorly, fovea present on scutum posterior margin, admedian line conspicuous, notaulus invisible, parapsidal line inconspicuous (<xref ref-type="bibr" rid="B15">Tsuneki 1976</xref>: fig. 126). Scutellum with fine, sparsed punctures, metanotum smooth. Mesopleuron with coarse, sparsed punctures, omaulus narrowed (Fig. <xref ref-type="fig" rid="F3">3g</xref>), hypersternaulus broad anteriorly, narrow apically, distinctly foveolate, scrobal sulcus short (Fig. <xref ref-type="fig" rid="F2">2d</xref>). Propodeal enclosure triangular, with sturdy longitudinal rugae; propodeum posterior with several slender oblique longitudinal rugae anteriorly, small smooth area medially, and irregular reticulation posteriorly; propodeum side with sparsed, slender oblique longitudinal rugae anteriorly, and irregular reticulation posteriorly.</p><p><bold><italic>Metasoma.</italic></bold> Petiole dorsal nearly cylindrical, with dense weak transverse striations, basal and apical petiole width equal, side with weak striations. Gaster segments finely punctate. Pygidial area oval shaped (Fig. <xref ref-type="fig" rid="F4">4h</xref>).</p></tp:treatment-sec><tp:treatment-sec sec-type="distribution" id="SECID0EEPAI"><title>Distribution.</title><p>China (Yunnan), Philippines.</p></tp:treatment-sec><tp:treatment-sec><!--Section generated to contain objects referenced in tp:taxon-treatment.--><fig id="F5" position="float" orientation="portrait"><object-id xmlns:xlink="http://www.w3.org/1999/xlink" content-type="doi" xlink:type="simple">10.3897/zookeys.987.55317.figure5</object-id><object-id xmlns:xlink="http://www.w3.org/1999/xlink" content-type="arpha" xlink:type="simple">C7DB69E8-2508-57C4-8685-61D47F536449</object-id><label>Figure 5.</label><caption><p><bold>a</bold><italic><tp:taxon-name><tp:taxon-name-part taxon-name-part-type="genus" reg="Carinostigmus">Carinostigmus</tp:taxon-name-part> <tp:taxon-name-part taxon-name-part-type="species" reg="frontirugatus">frontirugatus</tp:taxon-name-part></tp:taxon-name></italic> Bashir &amp; Ma, sp. nov., (female) <bold>b, c</bold><italic><tp:taxon-name><tp:taxon-name-part taxon-name-part-type="genus" reg="Carinostigmus">C.</tp:taxon-name-part> <tp:taxon-name-part taxon-name-part-type="species" reg="latidentatus">latidentatus</tp:taxon-name-part></tp:taxon-name></italic> Bashir &amp; Ma, sp. nov., (<bold>b</bold> female <bold>c</bold> male) <bold>d, e</bold><italic><tp:taxon-name><tp:taxon-name-part taxon-name-part-type="genus" reg="Carinostigmus">C.</tp:taxon-name-part> <tp:taxon-name-part taxon-name-part-type="species" reg="vesulcatus">vesulcatus</tp:taxon-name-part></tp:taxon-name></italic> Bashir &amp; Ma, sp. nov., (<bold>d</bold> female <bold>e</bold> male) <bold>f</bold><italic><tp:taxon-name><tp:taxon-name-part taxon-name-part-type="genus" reg="Carinostigmus">C.</tp:taxon-name-part> <tp:taxon-name-part taxon-name-part-type="species" reg="palawanensis">palawanensis</tp:taxon-name-part></tp:taxon-name></italic> (Tsuneki, 1976) (female) <bold>a–f</bold> lateral view.</p></caption><graphic xmlns:xlink="http://www.w3.org/1999/xlink" xlink:href="zookeys-987-115-g005.jpg" position="float" orientation="portrait" xlink:type="simple" id="oo_472420.jpg"><uri content-type="original_file" xlink:type="simple">https://binary.pensoft.net/fig/472420</uri></graphic></fig><fig id="F2" position="float" orientation="portrait"><object-id xmlns:xlink="http://www.w3.org/1999/xlink" content-type="doi" xlink:type="simple">10.3897/zookeys.987.55317.figure2</object-id><object-id xmlns:xlink="http://www.w3.org/1999/xlink" content-type="arpha" xlink:type="simple">79365BFF-3F4C-59A9-91FA-F821291277DC</object-id><label>Figure 2.</label><caption><p><italic><tp:taxon-name><tp:taxon-name-part taxon-name-part-type="genus" reg="Carinostigmus">Carinostigmus</tp:taxon-name-part> <tp:taxon-name-part taxon-name-part-type="species" reg="frontirugatus">frontirugatus</tp:taxon-name-part></tp:taxon-name></italic> Bashir &amp; Ma, sp. nov. (female) <bold>a</bold> head (frontal view) <bold>b</bold> head (dorsal view) <bold>c</bold> petiole (dorsal view) <bold>d</bold> thorax (lateral view) <bold>e</bold> scutum, scutellum and metanotum (dorsal view) <bold>f</bold> metasoma <bold>g</bold> pygidial plate <bold>h</bold> scutum anterior (dorsal view) <bold>i</bold> propodeum (dorso-posterior view).</p></caption><graphic xmlns:xlink="http://www.w3.org/1999/xlink" xlink:href="zookeys-987-115-g002.jpg" position="float" orientation="portrait" xlink:type="simple" id="oo_472417.jpg"><uri content-type="original_file" xlink:type="simple">https://binary.pensoft.net/fig/472417</uri></graphic></fig><fig id="F3" position="float" orientation="portrait"><object-id xmlns:xlink="http://www.w3.org/1999/xlink" content-type="doi" xlink:type="simple">10.3897/zookeys.987.55317.figure3</object-id><object-id xmlns:xlink="http://www.w3.org/1999/xlink" content-type="arpha" xlink:type="simple">9423B72F-B3AD-534F-926F-286F544F8552</object-id><label>Figure 3.</label><caption><p><italic><tp:taxon-name><tp:taxon-name-part taxon-name-part-type="genus" reg="Carinostigmus">Carinostigmus</tp:taxon-name-part> <tp:taxon-name-part taxon-name-part-type="species" reg="latidentatus">latidentatus</tp:taxon-name-part></tp:taxon-name></italic> Bashir &amp; Ma, sp. nov. (<bold>a–c, f–k</bold> female <bold>d, e</bold> male) <bold>a, d</bold> head (frontal view) <bold>b, e</bold> head (dorsal view) <bold>c</bold> petiole (dorsal view) <bold>f</bold> scutum, scutellum and metanotum (dorsal view) <bold>g</bold> thorax (lateral view) <bold>h</bold> pygidial plate <bold>i</bold> metasoma (dorsal view) <bold>j</bold> free margin of clypeal lobe and labrum <bold>k</bold> propodeum (dorso-posterior view).</p></caption><graphic xmlns:xlink="http://www.w3.org/1999/xlink" xlink:href="zookeys-987-115-g003.jpg" position="float" orientation="portrait" xlink:type="simple" id="oo_472418.jpg"><uri content-type="original_file" xlink:type="simple">https://binary.pensoft.net/fig/472418</uri></graphic></fig><fig id="F4" position="float" orientation="portrait"><object-id xmlns:xlink="http://www.w3.org/1999/xlink" content-type="doi" xlink:type="simple">10.3897/zookeys.987.55317.figure4</object-id><object-id xmlns:xlink="http://www.w3.org/1999/xlink" content-type="arpha" xlink:type="simple">B6BDAEC2-C754-5707-BE72-B511FD748C66</object-id><label>Figure 4.</label><caption><p><italic><tp:taxon-name><tp:taxon-name-part taxon-name-part-type="genus" reg="Carinostigmus">Carinostigmus</tp:taxon-name-part> <tp:taxon-name-part taxon-name-part-type="species" reg="vesulcatus">vesulcatus</tp:taxon-name-part></tp:taxon-name></italic> Bashir &amp; Ma, sp. nov. (<bold>a–c, f–k</bold> female <bold>d, e</bold> male): <bold>a, d</bold> head (frontal view) <bold>b, e</bold> head (dorsal view) <bold>c</bold> petiole (dorsal view) <bold>f</bold> scutum, scutellum and metanotum (dorsal view) <bold>g</bold> thorax (lateral view) <bold>h</bold> pygidial plate <bold>i</bold> metasoma (dorsal view) <bold>j</bold> scutum anterior <bold>k</bold> propodeum (dorso-posterior view).</p></caption><graphic xmlns:xlink="http://www.w3.org/1999/xlink" xlink:href="zookeys-987-115-g004.jpg" position="float" orientation="portrait" xlink:type="simple" id="oo_472419.jpg"><uri content-type="original_file" xlink:type="simple">https://binary.pensoft.net/fig/472419</uri></graphic></fig></tp:treatment-sec><ref-list><ref id="B15"><mixed-citation xmlns:xlink="http://www.w3.org/1999/xlink" xlink:type="simple"><person-group><name name-style="western"><surname>Tsuneki</surname><given-names>K</given-names></name></person-group> (<year>1976</year>) <article-title><tp:taxon-name><tp:taxon-name-part taxon-name-part-type="superfamily">Sphecoidea</tp:taxon-name-part></tp:taxon-name> taken by the Noona Dan expedition in the Philippine Islands (<tp:taxon-name><tp:taxon-name-part taxon-name-part-type="class">Insecta</tp:taxon-name-part></tp:taxon-name>, <tp:taxon-name><tp:taxon-name-part taxon-name-part-type="order">Hymenoptera</tp:taxon-name-part></tp:taxon-name>).</article-title><source>Steenstrupia</source><volume>4</volume>: <fpage>33</fpage>–<lpage>120</lpage>. <ext-link xlink:type="simple" ext-link-type="uri" xlink:href="http://researcharchive.calacademy.org/research/entomology/Entomology_Resources/Hymenoptera/sphecidae/copies/Tsuneki_1976b.pdf">http://researcharchive.calacademy.org/research/entomology/Entomology_Resources/Hymenoptera/sphecidae/copies/Tsuneki_1976b.pdf</ext-link></mixed-citation></ref></ref-list></tp:taxon-treatment>
